# Supplementary material for: Multi-omic analyses in Abyssinian cats with primary renal amyloid deposits
Source: Sci Rep. 2021 Apr 16;11:8339. doi: 10.1038/s41598-021-87168-0 (PMC8052419; doi:10.1038/s41598-021-87168-0)
Supplement: Supplementary file 1 — Supplementary Information 1. [file 41598_2021_87168_MOESM1_ESM.xlsx]

## Sheet: SupplementaryTable1
Supplementary Table 1. Number of cats per breed in the 197 WGS available via the 99Lives Initiative
Breed	Cat/breed
Abyssinian	4
American Shorhair	1
American Wirehair	1
Australian Mist	1
Bengal	5
Bengal x Japanese Bobtail	3
Bengal x Somali	1
Birman	10
British Shorthair	2
Burmese	13
Cross-breed colony	4
Devon Rex	5
Domestic Longhair	1
Don Sphynx	1
Egyptian Mau	3
Himalayan	1
Korat	2
LaPerm	1
Lykoi	1
Maine Coon	11
Maine Coon Cross	20
Napoleon	3
Ocicat	1
Oriental	4
Oriental Shorthair	3
Oriental Shorthair cross	3
Persian	3
Persian cross	1
Persian x Bengal	2
Persian x Japanese Bobtail	1
Peterbald	1
Ragdoll	4
Random bred	55
Savannah	1
Selkirk Rex	1
Siamese	7
Siamese cross	1
Siberian	2
Sphynx	3
Tennessee Rex	1
Tonkinese	1
Toybob	2
Toyger	1
Turkish Angora	1
Unknown	4
Total	197

## Sheet: SupplementaryTable2
Supplementary Table 2. List of the 185 prioritized variants: missense and 3’UTR variants detected in the two affected Abyssinians compared to the Control Population with the Golden Helix SVS Software. Variants are referred to the Felis catus genome vs9.0.
MISSENSE VARIANTS
SINGLE NUCLEOTIDE VARIANT	S1	S2	Other cats	Location	Alternate Allele	Consequence	IMPACT	GENE SYMBOL	Ensembl Gene	TRANSCRIPT	BIOTYPE	EXON	cDNA_position	Protein_position	Amino_acids	Codons	STRAND	SIFT
	X*	X*		A2:158300965	G	missense_variant	MODERATE	-	ENSFCAG00000024016	ENSFCAT00000077705.1	protein_coding	4/4	768	231	E/D	gaG/gaC	-1	-
	X*	X*		A2:158303764	T	missense_variant	MODERATE	-	ENSFCAG00000024016	ENSFCAT00000027065.4	protein_coding	3/5	284	70	R/Q	cGa/cAa	-1	deleterious(0.04)
	X*	X*	Abyssinian (1)	B2:38232908	T	missense_variant	MODERATE	CB2H6orf89	ENSFCAG00000001091	ENSFCAT00000082780.1	protein_coding	7/8	987	287	L/F	Ctc/Ttc	1	deleterious(0.01)
	X*	X*		B2:42136563	A	missense_variant	MODERATE	NFYA	ENSFCAG00000027813	ENSFCAT00000030288.4	protein_coding	2/9	144	29	G/D	gGt/gAt	1	deleterious_low_confidence(0.03)
	X*	X*		B2:42202557	C	missense_variant	MODERATE	-	ENSFCAG00000047515	ENSFCAT00000070753.1	protein_coding	22/31	3531	1070	L/F	ttA/ttC	1	tolerated(0.27)
										ENSFCAT00000079818.1	protein_coding	22/31	3531	1070	L/F	ttA/ttC	1	tolerated(0.3)
										ENSFCAT00000085821.1	protein_coding	22/32	3531	1070	L/F	ttA/ttC	1	tolerated(0.29)
	X*	X*	Random Bred (1)	B2:42297582	T	missense_variant	MODERATE	TREM1	ENSFCAG00000002776	ENSFCAT00000002776.5	protein_coding	3/4	712	196	V/M	Gtg/Atg	-1	tolerated(0.11)
										ENSFCAT00000071525.1	protein_coding	3/6	712	196	V/M	Gtg/Atg	-1	tolerated_low_confidence(0.06)
										ENSFCAT00000079841.1	protein_coding	3/6	712	196	V/M	Gtg/Atg	-1	deleterious(0.05)
	X*	X*	Abyssinian (1); Ocicat (1); Australian Mist (1)	B2:46745368	T	missense_variant	MODERATE	ENPP4	ENSFCAG00000033409	ENSFCAT00000041502.3	protein_coding	1/3	326	98	T/M	aCg/aTg	1	tolerated(0.07)
	X*	X*		B3:7103070	T	missense_variant	MODERATE	AEN	ENSFCAG00000023571	ENSFCAT00000031516.4	protein_coding	4/6	1286	112	R/K	aGa/aAa	-1	tolerated_low_confidence(0.15)
	X*	X*	Siberian (1); Abyssinian (1); Random Bred (1)*	B3:21499557	T	missense_variant	MODERATE	FAN1	ENSFCAG00000005498	ENSFCAT00000005500.6	protein_coding	10/13	2626	814	D/Y	Gat/Tat	1	deleterious(0)
										ENSFCAT00000038466.3	protein_coding	11/13	2758	858	D/Y	Gat/Tat	1	deleterious(0)
										ENSFCAT00000083605.1	protein_coding	10/12	2724	858	D/Y	Gat/Tat	1	deleterious(0)
	X*	X*	Abyssinian (1)	B3:21508447	A	missense_variant	MODERATE	MTMR10	ENSFCAG00000003271	ENSFCAT00000003271.6	protein_coding	15/15	2327	776	A/V	gCg/gTg	-1	tolerated(0.69)
										ENSFCAT00000075182.1	protein_coding	16/16	2156	719	A/V	gCg/gTg	-1	tolerated(0.39)
	X*	X*	Siberian (1); Abyssinian (1); Random Bred (1)*	B3:21561434	A	missense_variant	MODERATE	MTMR10	ENSFCAG00000003271	ENSFCAT00000003271.6	protein_coding	1/15	136	46	A/S	Gct/Tct	-1	tolerated_low_confidence(0.5)
	X*	X*	Likoi (1); British Shorthair (1); Abyssinian (1)	B3:118319352	C	missense_variant	MODERATE	ADAM20	ENSFCAG00000043793	ENSFCAT00000056847.2	protein_coding	1/1	61	21	M/V	Atg/Gtg	-1	tolerated(1)
	X*	X*	BengalXSomali (1); Abyssinian (2)	C1:24918756	T	missense_variant	MODERATE	KIAA1522	ENSFCAG00000039311	ENSFCAT00000041050.3	protein_coding	6/7	2314	772	L/F	Ctt/Ttt	1	tolerated(0.06)
										ENSFCAT00000058610.2	protein_coding	6/7	2833	945	L/F	Ctt/Ttt	1	tolerated_low_confidence(0.06)
										ENSFCAT00000061026.1	protein_coding	6/7	2491	831	L/F	Ctt/Ttt	1	tolerated(0.06)
										ENSFCAT00000068604.1	protein_coding	4/5	2835	673	L/F	Ctt/Ttt	1	tolerated(0.06)
	X*	X*	Tonkinese (1); Abyssinian (1); Maine Coon (1)	D4:2490365	T	missense_variant	MODERATE	S1PR3	ENSFCAG00000004210	ENSFCAT00000026345.4	protein_coding	2/2	667	223	R/W	Cgg/Tgg	1	tolerated(0.12)
	X*	X*	Abyssinian (1)	D4:2962438	A	missense_variant	MODERATE	SEMA4D	ENSFCAG00000004215	ENSFCAT00000004216.6	protein_coding	14/14	2377	711	P/L	cCg/cTg	-1	deleterious(0.01)
	X*	X*	BengalXSomali (1); BengalXJapanese Bob Tail (1)	D4:63319909	T	missense_variant,splice_region_variant	MODERATE	COL15A1	ENSFCAG00000012233	ENSFCAT00000064552.2	protein_coding	28/40	3602	903	P/L	cCg/cTg	1	deleterious(0.03)
				D4:63319909	T	missense_variant,splice_region_variant	MODERATE	COL15A1	ENSFCAG00000012233	ENSFCAT00000012236.6	protein_coding	29/41	3758	955	P/L	cCg/cTg	1	deleterious(0.03)
	X*	X		A1:17481872	C	missense_variant	MODERATE	PROSER1	ENSFCAG00000046363	ENSFCAT00000032435.4	protein_coding	10/12	1915	639	A/P	Gct/Cct	-1	deleterious_low_confidence(0.01)
										ENSFCAT00000057344.2	protein_coding	11/13	1981	661	A/P	Gct/Cct	-1	deleterious_low_confidence(0.01)
										ENSFCAT00000082042.1	protein_coding	9/11	1792	598	A/P	Gct/Cct	-1	deleterious(0.01)
	X*	X	Abyssinian (1)	B3:75918719	C	missense_variant	MODERATE	ACIN1	ENSFCAG00000002332	ENSFCAT00000002332.6	protein_coding	4/19	1384	201	H/R	cAt/cGt	-1	tolerated_low_confidence(0.23)
										ENSFCAT00000057743.2	protein_coding	4/18	1384	201	H/R	cAt/cGt	-1	tolerated_low_confidence(0.14)
	X*	X	Abyssinian (1)	B3:75930447	G	missense_variant	MODERATE	LMLN2	ENSFCAG00000045976	ENSFCAT00000061267.1	protein_coding	2/14	361	121	D/H	Gac/Cac	-1	tolerated(0.06)
	X*	X	Abyssinian (1)	B3:77019173	A	missense_variant	MODERATE	GZMB	ENSFCAG00000002893	ENSFCAT00000032243.4	protein_coding	6/6	709	237	P/S	Ccc/Tcc	-1	tolerated(0.31)
										ENSFCAT00000068288.1	protein_coding	5/5	709	237	P/S	Ccc/Tcc	-1	tolerated(0.34)
										ENSFCAT00000072665.1	protein_coding	5/5	709	237	P/S	Ccc/Tcc	-1	tolerated(0.34)
										ENSFCAT00000073318.1	protein_coding	5/5	451	151	P/S	Ccc/Tcc	-1	tolerated(0.15)
	X*	X		B3:112878130	T	missense_variant	MODERATE	-	ENSFCAG00000050965	ENSFCAT00000069486.1	protein_coding	4/8	542	181	R/Q	cGg/cAg	-1	tolerated(0.48)
										ENSFCAT00000076441.1	protein_coding	4/8	557	186	R/Q	cGg/cAg	-1	tolerated(0.5)
	X*	X		B4:38157641	T	missense_variant	MODERATE	TEX52	ENSFCAG00000000147	ENSFCAT00000000147.5	protein_coding	3/3	662	221	G/E	gGa/gAa	-1	tolerated(0.53)
	X*	X		B4:41441710	A	missense_variant	MODERATE	TNFRSF1A	ENSFCAG00000006868	ENSFCAT00000006869.5	protein_coding	10/10	1318	403	R/C	Cgc/Tgc	-1	deleterious(0)
										ENSFCAT00000049482.3	protein_coding	10/10	1174	392	R/C	Cgc/Tgc	-1	deleterious(0)
										ENSFCAT00000078266.1	protein_coding	9/9	1189	360	R/C	Cgc/Tgc	-1	deleterious(0)
	X*	X	Abyssinian (1)	C1:103312039	G	missense_variant	MODERATE	-	ENSFCAG00000028868	ENSFCAT00000065251.1	protein_coding	3/5	156	52	I/M	atC/atG	1	deleterious(0)
										ENSFCAT00000070479.1	protein_coding	5/47	732	115	I/M	atC/atG	1	deleterious(0)
										ENSFCAT00000078560.1	protein_coding	5/48	1543	110	I/M	atC/atG	1	deleterious(0)
										ENSFCAT00000082464.1	protein_coding	2/46	147	49	I/M	atC/atG	1	deleterious(0)
										ENSFCAT00000086814.1	protein_coding	5/47	1543	110	I/M	atC/atG	1	deleterious(0)
	X*	X	Devon Rex (2)	C1:211836153	T	missense_variant	MODERATE	SPHKAP	ENSFCAG00000028340	ENSFCAT00000028438.4	protein_coding	9/11	5482	1563	V/I	Gta/Ata	-1	tolerated(1)
										ENSFCAT00000080463.1	protein_coding	8/10	5305	1504	V/I	Gta/Ata	-1	tolerated(0.6)
										ENSFCAT00000081339.1	protein_coding	10/12	5569	1592	V/I	Gta/Ata	-1	tolerated(1)
										ENSFCAT00000082351.1	protein_coding	8/10	5374	1527	V/I	Gta/Ata	-1	tolerated(1)
	X*	X		D4:24077798	T	missense_variant	MODERATE	RASEF	ENSFCAG00000002416	ENSFCAT00000002416.6	protein_coding	15/17	2577	656	R/H	cGt/cAt	-1	deleterious(0.01)
	X*	X	Napoleon (1); Random Bred (2)	E1:51470877	A	missense_variant	MODERATE	ARSG	ENSFCAG00000002706	ENSFCAT00000002706.6	protein_coding	12/12	2008	465	E/K	Gag/Aag	1	tolerated(0.18)
										ENSFCAT00000067595.1	protein_coding	11/11	1924	437	E/K	Gag/Aag	1	tolerated(0.17)
										ENSFCAT00000082304.1	protein_coding	12/13	2008	465	E/K	Gag/Aag	1	tolerated(0.19)
	X*	X	Bengal (1); Napoleon (1); Abyssinian (1)	E1:51686921	T	missense_variant	MODERATE	-	ENSFCAG00000049234	ENSFCAT00000075228.1	protein_coding	5/5	536	179	R/Q	cGa/cAa	-1	tolerated(0.39)
	X*	X	Abyssinian (1); Random Bred (1); Cross-bred colony (1)	E2:57069857	A	missense_variant	MODERATE	GAN	ENSFCAG00000028273	ENSFCAT00000026908.4	protein_coding	11/11	1630	544	V/M	Gtg/Atg	1	deleterious(0)
	X*	X	Random Bred (1)	E3:27762602	T	missense_variant	MODERATE	ZP2	ENSFCAG00000015165	ENSFCAT00000015169.6	protein_coding	18/18	2148	700	T/M	aCg/aTg	1	tolerated(0.17)
	X*	X	Turkish Angora (1)	E3:28051729	G	missense_variant	MODERATE	REXO5	ENSFCAG00000015160	ENSFCAT00000015164.6	protein_coding	12/19	1290	429	L/S	tTa/tCa	-1	tolerated(0.63)
										ENSFCAT00000066624.2	protein_coding	12/18	1290	429	L/S	tTa/tCa	-1	tolerated(0.74)
										ENSFCAT00000086570.1	protein_coding	12/18	1290	429	L/S	tTa/tCa	-1	tolerated(0.75)
	X*	X	Korat (2)	E3:27660131	G	missense_variant,splice_region_variant	MODERATE	-	ENSFCAG00000025785	ENSFCAT00000022558.4	protein_coding	1/2	48	16	H/Q	caT/caG	1	tolerated(0.08)
	X*	X		F2:6306580	T	missense_variant	MODERATE	PXDNL	ENSFCAG00000005332	ENSFCAT00000005333.5	protein_coding	17/23	2287	763	L/M	Ctg/Atg	-1	tolerated(0.31)
										ENSFCAT00000077034.1	protein_coding	16/22	2215	739	L/M	Ctg/Atg	-1	tolerated(0.3)
										ENSFCAT00000077965.1	protein_coding	17/23	2287	763	L/M	Ctg/Atg	-1	tolerated(0.31)
										ENSFCAT00000080671.1	protein_coding	17/23	2287	763	L/M	Ctg/Atg	-1	tolerated(0.31)
										ENSFCAT00000085596.1	protein_coding	16/22	2215	739	L/M	Ctg/Atg	-1	tolerated(0.3)
										ENSFCAT00000086352.1	protein_coding	15/21	2252	639	L/M	Ctg/Atg	-1	tolerated(0.29)
	X	X*	Abyssinian (1); Random Bred (2)	A2:21726069	T	missense_variant	MODERATE	TKT	ENSFCAG00000003902	ENSFCAT00000031688.4	protein_coding	8/15	1139	380	P/Q	cCa/cAa	-1	deleterious(0.03)
										ENSFCAT00000074302.1	protein_coding	8/14	1139	289	P/Q	cCa/cAa	-1	deleterious(0.03)
										ENSFCAT00000075403.1	protein_coding	8/15	992	296	P/Q	cCa/cAa	-1	deleterious(0.04)
	X	X*		A2:64591721	A	missense_variant	MODERATE	ABCA13	ENSFCAG00000013084	ENSFCAT00000013088.6	protein_coding	6/62	1194	196	V/I	Gtc/Atc	1	tolerated(0.58)
	X	X*		B2:83343830	A	missense_variant	MODERATE	CASP8AP2	ENSFCAG00000027150	ENSFCAT00000044080.3	protein_coding	8/10	4793	1598	P/H	cCt/cAt	1	deleterious(0.03)
	X	X*		B2:89283827	G	missense_variant	MODERATE	FUT9	ENSFCAG00000003297	ENSFCAT00000003297.4	protein_coding	3/3	1248	350	T/A	Aca/Gca	1	tolerated(0.51)
										ENSFCAT00000037625.3	protein_coding	2/2	1064	332	T/A	Aca/Gca	1	tolerated(0.62)
	X	X*	Random Bred (1)	B2:90836249	C	missense_variant	MODERATE	-	ENSFCAG00000034525	ENSFCAT00000033765.2	protein_coding	1/1	47	16	T/S	aCt/aGt	-1	deleterious(0.04)
	X	X*	Burmese (1)*; Ocicat (1)	B2:138004446	G	missense_variant	MODERATE	LRP11	ENSFCAG00000045912	ENSFCAT00000061554.2	protein_coding	1/7	983	194	Q/P	cAg/cCg	-1	tolerated(0.29)
										ENSFCAT00000073836.1	protein_coding	1/6	983	194	Q/P	cAg/cCg	-1	tolerated(0.28)
										ENSFCAT00000084842.1	protein_coding	1/6	983	194	Q/P	cAg/cCg	-1	tolerated(0.28)
	X	X*	Burmese (1)*; Ocicat (1); British Shorthair (1)	B2:138084891	G	missense_variant	MODERATE	-	ENSFCAG00000047793	ENSFCAT00000069003.1	protein_coding	2/5	183	61	W/C	tgG/tgC	-1	deleterious(0.02)
										ENSFCAT00000069063.1	protein_coding	2/5	183	61	W/C	tgG/tgC	-1	deleterious(0.02)
	X	X*	Random Bred (1); Cross-bred colony (1); Bengal (1)	B3:100169439	T	missense_variant	MODERATE	SOS2	ENSFCAG00000031655	ENSFCAT00000025255.3	protein_coding	5/24	562	188	E/K	Gaa/Aaa	-1	tolerated(0.6)
										ENSFCAT00000032903.2	protein_coding	5/23	562	188	E/K	Gaa/Aaa	-1	tolerated(0.52)
	X	X*	BengalXSomali (1); BengalXJapanese Bob Tail (1)	C2:127455417	G	missense_variant	MODERATE	DZIP1L	ENSFCAG00000014728	ENSFCAT00000014733.6	protein_coding	5/16	1181	278	F/L	ttT/ttG	1	tolerated(0.14)
	X	X*	Siamese (1); Random Bred (1); Don Sphynx (1)	D1:113137315	C	missense_variant	MODERATE	CPT1A	ENSFCAG00000028060	ENSFCAT00000022904.4	protein_coding	20/21	3503	731	L/V	Ctc/Gtc	-1	tolerated(0.09)
										ENSFCAT00000072890.1	protein_coding	20/21	3503	731	L/V	Ctc/Gtc	-1	tolerated(0.1)
	X	X*	Abyssinian (1); Ocicat (1)	D4:95094079	A	missense_variant	MODERATE	CAMSAP1	ENSFCAG00000001822	ENSFCAT00000001822.6	protein_coding	12/15	4809	1316	E/K	Gag/Aag	1	deleterious(0)
										ENSFCAT00000034049.3	protein_coding	15/18	4704	1256	E/K	Gag/Aag	1	deleterious(0)
	X	X*		E1:15979515	T	missense_variant	MODERATE	NXN	ENSFCAG00000001674	ENSFCAT00000001674.4	protein_coding	3/8	604	202	V/I	Gtc/Atc	-1	tolerated(0.43)
	X	X*		F2:84866141	T	missense_variant	MODERATE	EPPK1	ENSFCAG00000040788	ENSFCAT00000054595.2	protein_coding	1/5	85	29	V/M	Gtg/Atg	-1	tolerated(0.41)
	X	X*	Random Bred (1)	F2:85072642	G	missense_variant	MODERATE	SHARPIN	ENSFCAG00000011548	ENSFCAT00000011551.6	protein_coding	1/9	158	53	G/A	gGg/gCg	-1	deleterious(0)
	X	X	Random Bred (1)	A1:147087606	G	missense_variant	MODERATE	RASGRF2	ENSFCAG00000022975	ENSFCAT00000052778.2	protein_coding	10/10	2220	539	N/S	aAt/aGt	1	tolerated_low_confidence(0.21)
	X	X	Random Bred (2)	A1:149219505	C	missense_variant	MODERATE	VCAN	ENSFCAG00000023191	ENSFCAT00000039220.3	protein_coding	6/15	2444	813	L/P	cTg/cCg	1	tolerated(0.1)
										ENSFCAT00000067811.1	protein_coding	7/14	5444	1813	L/P	cTg/cCg	1	deleterious(0.03)
										ENSFCAT00000071176.1	protein_coding	7/15	5444	1813	L/P	cTg/cCg	1	deleterious(0.03)
										ENSFCAT00000086575.1	protein_coding	6/13	2444	813	L/P	cTg/cCg	1	tolerated(0.1)
	X	X	Random Bred (2)	A1:149223096	A	missense_variant	MODERATE	VCAN	ENSFCAG00000023191	ENSFCAT00000039220.3	protein_coding	8/15	6023	2006	T/N	aCc/aAc	1	tolerated(1)
										ENSFCAT00000067811.1	protein_coding	7/14	9035	3010	T/N	aCc/aAc	1	tolerated(1)
										ENSFCAT00000071176.1	protein_coding	7/14	9035	3010	T/N	aCc/aAc	1	tolerated(1)
										ENSFCAT00000086575.1	protein_coding	6/13	6035	2010	T/N	aCc/aAc	1	tolerated(1)
										ENSFCAT00000039220.3	protein_coding	8/15	6023	2006	T/I	aCc/aTc	1	deleterious(0.01)
										ENSFCAT00000067811.1	protein_coding	7/14	9035	3010	T/I	aCc/aTc	1	deleterious(0)
										ENSFCAT00000071176.1	protein_coding	7/15	9035	3010	T/I	aCc/aTc	1	deleterious(0.01)
										ENSFCAT00000086575.1	protein_coding	6/13	6035	2010	T/I	aCc/aTc	1	deleterious(0.01)
	X	X	Abyssinian (1); Burmese (1)	A2:12816983	A	missense_variant	MODERATE	ANO8	ENSFCAG00000001006	ENSFCAT00000001007.6	protein_coding	13/18	2053	685	D/Y	Gac/Tac	-1	deleterious(0)
										ENSFCAT00000070007.1	protein_coding	14/19	2185	729	D/Y	Gac/Tac	-1	deleterious(0)
										ENSFCAT00000080454.1	protein_coding	13/18	2023	675	D/Y	Gac/Tac	-1	deleterious(0)
	X	X	Random Bred (1); Turkish Angora (1); Siamese (1)	A2:14724227	C	missense_variant	MODERATE	KIF15	ENSFCAG00000007640	ENSFCAT00000007645.5	protein_coding	27/36	3083	1028	V/A	gTg/gCg	1	tolerated(0.88)
										ENSFCAT00000035272.2	protein_coding	17/26	1988	663	V/A	gTg/gCg	1	tolerated(0.76)
	X	X	Abyssinian (1)	A2:83113638	T	missense_variant	MODERATE	ARMC10	ENSFCAG00000033027	ENSFCAT00000072193.1	protein_coding	1/5	152	51	G/D	gGc/gAc	-1	-
	X	X	Abyssinian (1); Random Bred (1)	A2:83573468	A	missense_variant	MODERATE	GSAP	ENSFCAG00000039240	ENSFCAT00000021921.4	protein_coding	12/31	1093	280	H/Y	Cac/Tac	-1	tolerated(1)
	X	X	Abyssinian (1); Random Bred (1)	A2:84062257	T	missense_variant	MODERATE	PHTF2	ENSFCAG00000023878	ENSFCAT00000024972.4	protein_coding	7/18	576	181	H/Y	Cat/Tat	1	tolerated(0.7)
										ENSFCAT00000026666.4	protein_coding	6/16	564	177	H/Y	Cat/Tat	1	tolerated(0.72)
										ENSFCAT00000067261.2	protein_coding	6/17	564	177	H/Y	Cat/Tat	1	tolerated(0.66)
	X	X	Abyssinian (1); Random Bred (2)	A2:84180951	A	missense_variant	MODERATE	MAGI2	ENSFCAG00000030754	ENSFCAT00000052234.2	protein_coding	22/22	4136	1379	A/V	gCg/gTg	-1	tolerated_low_confidence(0.35)
										ENSFCAT00000062967.2	protein_coding	21/21	4094	1365	A/V	gCg/gTg	-1	tolerated_low_confidence(0.33)
	X	X	Siberian (1)	A2:145963595	G	missense_variant	MODERATE	PAX4	ENSFCAG00000005485	ENSFCAT00000070189.1	protein_coding	12/12	1023	341	W/C	tgG/tgC	-1	deleterious_low_confidence(0)
	X	X		A2:158380658	T	missense_variant	MODERATE	-	ENSFCAG00000024642	ENSFCAT00000024226.4	protein_coding	2/3	290	36	R/W	Cgg/Tgg	1	deleterious(0.02)
	X	X		A2:164081581	T	missense_variant	MODERATE	ZNF467	ENSFCAG00000011431	ENSFCAT00000011434.6	protein_coding	4/5	594	102	A/T	Gcc/Acc	-1	tolerated(0.52)
										ENSFCAT00000079415.1	protein_coding	2/3	1109	94	A/T	Gcc/Acc	-1	tolerated(0.21)
										ENSFCAT00000081932.1	protein_coding	3/4	906	81	A/T	Gcc/Acc	-1	tolerated(0.51)
	X	X	Siberian (1)	A2:164203827	T	missense_variant	MODERATE	-	ENSFCAG00000040371	ENSFCAT00000061839.1	protein_coding	1/1	1240	414	R/C	Cgc/Tgc	1	tolerated(0.22)
	X	X	Siberian (1)	A2:164204386	T	missense_variant	MODERATE	-	ENSFCAG00000040371	ENSFCAT00000061839.1	protein_coding	1/1	1799	600	P/L	cCg/cTg	1	tolerated(0.41)
	X	X		A2:164226265	A	missense_variant	MODERATE	REPIN1	ENSFCAG00000023343	ENSFCAT00000086251.1	protein_coding	1/2	127	43	G/R	Ggg/Agg	1	deleterious_low_confidence(0.01)
	X	X		A3:116699858	A	missense_variant	MODERATE	BIRC6	ENSFCAG00000005996	ENSFCAT00000005999.6	protein_coding	28/75	5732	1911	P/L	cCg/cTg	-1	deleterious(0)
	X	X		A3:116704367	C	missense_variant	MODERATE	BIRC6	ENSFCAG00000005996	ENSFCAT00000005999.6	protein_coding	24/75	4819	1607	T/A	Aca/Gca	-1	deleterious(0.03)
	X	X	Random Bred (2)	B1:204837099	A	missense_variant	MODERATE	SH3TC1	ENSFCAG00000046348	ENSFCAT00000051107.2	protein_coding	12/18	2904	855	R/Q	cGg/cAg	1	tolerated(0.62)
										ENSFCAT00000071424.1	protein_coding	12/18	2913	858	R/Q	cGg/cAg	1	tolerated(0.63)
										ENSFCAT00000078358.1	protein_coding	13/19	2988	883	R/Q	cGg/cAg	1	tolerated(0.59)
	X	X	BengalXSomali (1); Abyssinian (1); Ocicat (1)	B2:70503523	C	missense_variant	MODERATE	COL12A1	ENSFCAG00000027408	ENSFCAT00000024202.4	protein_coding	11/64	2035	659	V/G	gTt/gGt	-1	deleterious(0)
										ENSFCAT00000027856.4	protein_coding	11/66	2035	659	V/G	gTt/gGt	-1	deleterious(0)
										ENSFCAT00000029251.4	protein_coding	11/65	2035	659	V/G	gTt/gGt	-1	deleterious(0)
										ENSFCAT00000049547.3	protein_coding	11/66	2035	659	V/G	gTt/gGt	-1	deleterious(0)
										ENSFCAT00000075547.1	protein_coding	11/55	2200	659	V/G	gTt/gGt	-1	deleterious(0)
	X	X	Abyssinian (1)	B2:126021371	T	missense_variant	MODERATE	MAP3K5	ENSFCAG00000008186	ENSFCAT00000008188.6	protein_coding	26/30	3964	1173	A/T	Gca/Aca	-1	tolerated(0.25)
	X	X	Abyssinian (1)	B2:139186056	T	missense_variant	MODERATE	AKAP12	ENSFCAG00000041794	ENSFCAT00000052905.2	protein_coding	3/3	3765	995	A/V	gCg/gTg	1	tolerated(0.23)
	X	X	Abyssinian (1)	B3:35022180	T	missense_variant	MODERATE	NEO1	ENSFCAG00000005224	ENSFCAT00000005226.6	protein_coding	1/28	205	6	G/R	Gga/Aga	-1	deleterious_low_confidence(0.03)
										ENSFCAT00000021877.4	protein_coding	1/28	205	6	G/R	Gga/Aga	-1	deleterious_low_confidence(0.03)
										ENSFCAT00000040756.3	protein_coding	1/29	205	6	G/R	Gga/Aga	-1	deleterious_low_confidence(0.03)
										ENSFCAT00000072494.1	protein_coding	1/27	205	6	G/R	Gga/Aga	-1	deleterious_low_confidence(0.03)
	X	X	Abyssinian (1)	B3:83135992	A	missense_variant	MODERATE	HECTD1	ENSFCAG00000001734	ENSFCAT00000001735.6	protein_coding	5/41	1038	303	P/L	cCg/cTg	-1	tolerated(0.21)
										ENSFCAT00000056146.2	protein_coding	5/42	1038	303	P/L	cCg/cTg	-1	tolerated(0.22)
	X	X		B3:117508501	C	missense_variant	MODERATE	CCDC177	ENSFCAG00000046679	ENSFCAT00000052677.2	protein_coding	1/1	1205	402	E/G	gAg/gGg	-1	deleterious(0.01)
	X	X	Shinsu (1)*	B4:45908987	A	missense_variant	MODERATE	-	ENSFCAG00000045116	ENSFCAT00000064118.2	protein_coding	1/33	14	5	H/L	cAc/cTc	-1	tolerated(0.32)
	X	X	Random Bred (1)	B4:85734619	C	missense_variant	MODERATE	STAC3	ENSFCAG00000000190	ENSFCAT00000000190.6	protein_coding	2/11	176	59	P/R	cCc/cGc	-1	deleterious(0.01)
	X	X	Maine Coon (1); American Wirehair (1); Random Bred (1)	B4:85906880	G	missense_variant	MODERATE	INHBC	ENSFCAG00000032733	ENSFCAT00000037718.3	protein_coding	2/2	614	205	Q/R	cAa/cGa	1	tolerated(0.37)
	X	X	Maine Coon (1); American Wirehair (1); Random Bred (1)	B4:85932054	C	missense_variant	MODERATE	ARHGAP9	ENSFCAG00000002082	ENSFCAT00000051171.2	protein_coding	3/17	748	250	T/A	Act/Gct	-1	tolerated(1)
										ENSFCAT00000059534.1	protein_coding	3/16	748	250	T/A	Act/Gct	-1	tolerated(1)
	X	X	Napoleon (1); Random Bred (1)	B4:86024543	A	missense_variant	MODERATE	PIP4K2C	ENSFCAG00000030052	ENSFCAT00000023215.4	protein_coding	8/10	1049	350	F/Y	tTc/tAc	1	tolerated(1)
										ENSFCAT00000066131.1	protein_coding	7/9	905	302	F/Y	tTc/tAc	1	tolerated(1)
										ENSFCAT00000082907.1	protein_coding	8/9	1049	350	F/Y	tTc/tAc	1	tolerated(1)
	X	X	Australian Mist (1)	B4:91703300	T	missense_variant	MODERATE	SRGAP1	ENSFCAG00000019126	ENSFCAT00000018089.5	protein_coding	19/22	2323	775	R/C	Cgc/Tgc	1	deleterious(0.02)
										ENSFCAT00000072844.1	protein_coding	19/22	2233	745	R/C	Cgc/Tgc	1	deleterious(0.02)
										ENSFCAT00000074973.1	protein_coding	19/22	2254	752	R/C	Cgc/Tgc	1	deleterious(0.01)
	X	X	Egyptian Mau (1); Bengal (1); Random Bred (1)	B4:95470813	T	missense_variant	MODERATE	MDM1	ENSFCAG00000022390	ENSFCAT00000025027.4	protein_coding	9/14	1306	436	A/T	Gcc/Acc	-1	tolerated(0.61)
										ENSFCAT00000041829.3	protein_coding	8/13	1276	426	A/T	Gcc/Acc	-1	tolerated(0.61)
										ENSFCAT00000063004.2	protein_coding	10/15	1279	427	A/T	Gcc/Acc	-1	tolerated(0.61)
	X	X	Egyptian Mau (1); Bengal (1); Random Bred (1)	B4:95478588	G	missense_variant	MODERATE	MDM1	ENSFCAG00000022390	ENSFCAT00000025027.4	protein_coding	5/14	860	287	L/S	tTa/tCa	-1	tolerated(0.61)
										ENSFCAT00000041829.3	protein_coding	5/13	860	287	L/S	tTa/tCa	-1	tolerated(0.69)
										ENSFCAT00000063004.2	protein_coding	6/15	833	278	L/S	tTa/tCa	-1	tolerated(0.59)
	X	X	BengalXSomali (1); Maine Coon (2)	B4:139110741	T	missense_variant	MODERATE	-	ENSFCAG00000007342	ENSFCAT00000007344.6	protein_coding	7/15	613	205	R/W	Cgg/Tgg	1	deleterious(0)
										ENSFCAT00000018456.5	protein_coding	15/23	1963	655	R/W	Cgg/Tgg	1	tolerated_low_confidence(0.06)
										ENSFCAT00000069895.1	protein_coding	15/21	1963	655	R/W	Cgg/Tgg	1	deleterious_low_confidence(0)
										ENSFCAT00000072432.1	protein_coding	7/15	613	205	R/W	Cgg/Tgg	1	deleterious(0)
	X	X	BengalXSomali (1); Maine Coon (2)	B4:139127414	A	missense_variant	MODERATE	-	ENSFCAG00000007342	ENSFCAT00000072432.1	protein_coding	15/15	1421	474	R/H	cGt/cAt	1	-
	X	X	Random Bred (2)	C1:165241662	A	missense_variant	MODERATE	CIR1	ENSFCAG00000022845	ENSFCAT00000030886.4	protein_coding	10/10	854	285	S/I	aGt/aTt	-1	tolerated(0.07)
	X	X	Bengal (1)	C1:184910037	C	missense_variant	MODERATE	DNAH7	ENSFCAG00000043509	ENSFCAT00000063808.2	protein_coding	41/67	6391	2131	T/A	Acc/Gcc	-1	tolerated(0.47)
	X	X	Random Bred (1)	C2:12569874	G	missense_variant	MODERATE	PAXBP1	ENSFCAG00000012499	ENSFCAT00000012502.6	protein_coding	1/18	352	79	P/A	Ccg/Gcg	1	tolerated_low_confidence(0.13)
	X	X	AByssinian (1)	C2:151799258	T	missense_variant	MODERATE	ULK4	ENSFCAG00000006141	ENSFCAT00000067277.2	protein_coding	18/38	1823	576	L/F	Ctt/Ttt	1	deleterious(0.04)
	X	X	La Perm (1); Savannah (1)	D1:1391048	G	missense_variant	MODERATE	MMP10	ENSFCAG00000015796	ENSFCAT00000015800.5	protein_coding	2/10	254	85	E/A	gAg/gCg	-1	tolerated(0.07)
	X	X	Random Bred (1)	D2:72945360	T	missense_variant	MODERATE	NHLRC2	ENSFCAG00000025762	ENSFCAT00000028984.4	protein_coding	7/12	1317	424	R/C	Cgc/Tgc	1	deleterious(0.03)
										ENSFCAT00000073106.1	protein_coding	7/11	1317	424	R/C	Cgc/Tgc	1	deleterious(0.01)
										ENSFCAT00000075873.1	protein_coding	7/10	1317	424	R/C	Cgc/Tgc	1	deleterious(0.02)
	X	X	Ocicat (1)	D3:1176410	A	missense_variant	MODERATE	SFSWAP	ENSFCAG00000010778	ENSFCAT00000010781.6	protein_coding	18/18	2789	930	A/V	gCg/gTg	-1	deleterious_low_confidence(0.01)
	X	X	Abyssinian (1)	D3:10873714	T	missense_variant	MODERATE	IQCD	ENSFCAG00000000330	ENSFCAT00000000329.6	protein_coding	1/4	259	87	V/I	Gtc/Atc	-1	tolerated(1)
										ENSFCAT00000064774.1	protein_coding	1/2	259	87	V/I	Gtc/Atc	-1	tolerated(1)
	X	X		D3:46424085	G	missense_variant	MODERATE	GREB1L	ENSFCAG00000012349	ENSFCAT00000012353.6	protein_coding	8/32	1249	286	H/R	cAt/cGt	1	tolerated_low_confidence(0.33)
										ENSFCAT00000053733.1	protein_coding	8/33	1249	286	H/R	cAt/cGt	1	tolerated(0.27)
										ENSFCAT00000055717.1	protein_coding	9/34	1378	329	H/R	cAt/cGt	1	tolerated(0.35)
	X	X	Maine Coon (1); Siamese (1)	D4:24940611	G	missense_variant	MODERATE	KIF27	ENSFCAG00000013331	ENSFCAT00000013336.6	protein_coding	16/16	4000	1310	S/T	aGt/aCt	-1	deleterious(0.04)
										ENSFCAT00000045790.3	protein_coding	15/15	3907	1279	S/T	aGt/aCt	-1	tolerated(0.05)
										ENSFCAT00000047654.3	protein_coding	17/17	4198	1376	S/T	aGt/aCt	-1	tolerated(0.05)
	X	X	Maine Coon (1); Siamese (1)	D4:24950768	C	missense_variant	MODERATE	KIF27	ENSFCAG00000013331	ENSFCAT00000013336.6	protein_coding	13/16	3075	1002	I/V	Att/Gtt	-1	deleterious(0)
										ENSFCAT00000045790.3	protein_coding	12/15	2982	971	I/V	Att/Gtt	-1	tolerated(0.1)
										ENSFCAT00000047654.3	protein_coding	14/17	3273	1068	I/V	Att/Gtt	-1	deleterious(0)
	X	X		D4:25016560	C	missense_variant	MODERATE	KIF27	ENSFCAG00000013331	ENSFCAT00000013336.6	protein_coding	3/16	1465	465	N/S	aAc/aGc	-1	tolerated(1)
										ENSFCAT00000045790.3	protein_coding	3/15	1465	465	N/S	aAc/aGc	-1	tolerated(0.81)
										ENSFCAT00000047654.3	protein_coding	3/17	1465	465	N/S	aAc/aGc	-1	tolerated(1)
	X	X	Maine Coon (1); Siamese (1)	D4:25066139	G	missense_variant	MODERATE	C9orf64	ENSFCAG00000035394	ENSFCAT00000049595.3	protein_coding	1/4	174	58	R/S	agG/agC	-1	tolerated(0.45)
	X	X		E1:9841555	G	missense_variant	MODERATE	NCOR1	ENSFCAG00000009998	ENSFCAT00000010004.6	protein_coding	30/46	4607	1513	M/V	Atg/Gtg	1	tolerated(0.72)
										ENSFCAT00000033583.3	protein_coding	32/46	4808	1580	M/V	Atg/Gtg	1	tolerated(0.86)
										ENSFCAT00000036553.3	protein_coding	32/47	4808	1580	M/V	Atg/Gtg	1	tolerated(0.85)
										ENSFCAT00000055288.2	protein_coding	31/46	4781	1571	M/V	Atg/Gtg	1	tolerated(0.91)
										ENSFCAT00000057307.2	protein_coding	31/46	4724	1552	M/V	Atg/Gtg	1	tolerated(0.99)
										ENSFCAT00000064792.2	protein_coding	32/46	4808	1580	M/V	Atg/Gtg	1	tolerated(0.83)
										ENSFCAT00000083791.1	protein_coding	32/45	4808	1580	M/V	Atg/Gtg	1	tolerated(1)
	X	X	Ocicat (1); Random Bred (1)	E1:59718820	A	missense_variant	MODERATE	-	ENSFCAG00000048509	ENSFCAT00000067458.1	protein_coding	7/14	998	333	T/M	aCg/aTg	-1	deleterious_low_confidence(0.02)
	X	X	Persian (1); Random Bred (1); Bengal (1)*	E2:11790600	T	missense_variant	MODERATE	BCAM	ENSFCAG00000004786	ENSFCAT00000004787.6	protein_coding	5/15	1041	189	G/R	Ggg/Agg	-1	deleterious(0)
	X	X		F1:45058264	T	missense_variant	MODERATE	-	ENSFCAG00000048866	ENSFCAT00000077868.1	protein_coding	2/2	101	34	P/L	cCc/cTc	1	-
	X	X	Australian Mist (1)	F2:59115818	C	missense_variant	MODERATE	CSMD3	ENSFCAG00000031602	ENSFCAT00000027576.4	protein_coding	52/69	8056	2686	H/D	Cac/Gac	-1	deleterious(0.02)
										ENSFCAT00000036784.3	protein_coding	53/70	8134	2712	H/D	Cac/Gac	-1	deleterious(0.02)
										ENSFCAT00000041520.3	protein_coding	51/68	7924	2642	H/D	Cac/Gac	-1	deleterious(0.01)
										ENSFCAT00000058726.2	protein_coding	54/71	8446	2816	H/D	Cac/Gac	-1	deleterious(0.02)
										ENSFCAT00000060768.2	protein_coding	52/69	7939	2647	H/D	Cac/Gac	-1	tolerated(0.16)
	X	X	Random Bred (1); Don Sphynx (1); Australian Mist (1)	F2:66087082	C	missense_variant	MODERATE	COL14A1	ENSFCAG00000001462	ENSFCAT00000001462.6	protein_coding	27/48	4088	1095	E/Q	Gag/Cag	1	tolerated(0.12)
										ENSFCAT00000055882.2	protein_coding	27/46	4088	1095	E/Q	Gag/Cag	1	tolerated(0.12)
										ENSFCAT00000078859.1	protein_coding	27/48	4088	1095	E/Q	Gag/Cag	1	tolerated(0.12)
	X	X	Abyssinian (1); Maine Coon (1)	F2:51740249	T	missense_variant,splice_region_variant	MODERATE	RIMS2	ENSFCAG00000027891	ENSFCAT00000023643.3	protein_coding	14/22	2446	816	R/W	Cgg/Tgg	1	tolerated_low_confidence(0.11)
										ENSFCAT00000029941.3	protein_coding	17/25	2929	977	R/W	Cgg/Tgg	1	deleterious_low_confidence(0.04)
										ENSFCAT00000053485.2	protein_coding	16/30	2263	755	R/W	Cgg/Tgg	1	tolerated_low_confidence(0.13)
										ENSFCAT00000063532.1	protein_coding	14/23	2305	769	R/W	Cgg/Tgg	1	tolerated_low_confidence(0.12)
DELETIONS	S1	S2	Other cats	Location	Alternate Allele	Consequence	IMPACT	GENE SYMBOL	Ensembl Gene	TRANSCRIPT	BIOTYPE	EXON	cDNA_position	Protein_position	Amino_acids	Codons	STRAND	SIFT
	X	X	Random Bred (3)	A1:20524593	del TT	frameshift_variant	HIGH	-	ENSFCAG00000014259	ENSFCAT00000014265.6	protein_coding	3/14	293-294	33	F/X	TTt/t	1	-
3'UTR VARIANTS
SINGLE NUCLEOTIDE VARIANT	S1	S2	Other cats	Location	Alternate Allele	Consequence	IMPACT	GENE SYMBOL	Ensembl Gene	TRANSCRIPT	BIOTYPE	EXON	cDNA_position	Protein_position	Amino_acids	Codons	STRAND	SIFT
	X*	X*	Random Bred (1); Siamese (1)	A2:155644981	G	3_prime_UTR_variant	MODIFIER	ZC3HAV1L	ENSFCAG00000044828	ENSFCAT00000055942.2	protein_coding	4/4	3022	-	-	-	-1	-
										ENSFCAT00000061025.2	protein_coding	5/5	2911	-	-	-	-1	-
	X*	X*	Savannah (1); Toyger (1); Random Bred (1)	A2:158289265	T	3_prime_UTR_variant	MODIFIER	PRSS58	ENSFCAG00000001368	ENSFCAT00000001368.5	protein_coding	5/5	895	-	-	-	-1	-
	X*	X*	Turkish Angora (1)	A2:158370381	T	3_prime_UTR_variant	MODIFIER	-	ENSFCAG00000050333	ENSFCAT00000080882.1	protein_coding	2/2	1992	-	-	-	1	-
	X*	X*	Random Bred (1)	B2:42280723	A	3_prime_UTR_variant	MODIFIER	TREM1	ENSFCAG00000002776	ENSFCAT00000079841.1	protein_coding	6/6	1257	-	-	-	-1	-
	X*	X*		D1:17003430	G	3_prime_UTR_variant	MODIFIER	NECTIN1	ENSFCAG00000005493	ENSFCAT00000055007.2	protein_coding	8/8	2164	-	-	-	-1	-
										ENSFCAT00000061115.2	protein_coding	9/9	2240	-	-	-	-1	-
	X*	X		A1:111852820	G	3_prime_UTR_variant	MODIFIER	SEPTIN8	ENSFCAG00000014043	ENSFCAT00000014050.6	protein_coding	-	-	-	-	-	-1	-
										ENSFCAT00000057068.2	protein_coding	-	-	-	-	-	-1	-
	X*	X		B2:42231529	A	3_prime_UTR_variant	MODIFIER	TREM2	ENSFCAG00000002774	ENSFCAT00000052967.2	protein_coding	5/5	1580	-	-	-	-1	-
	X*	X	Ocicat (1)	B4:143584764	T	3_prime_UTR_variant	MODIFIER	BRD1	ENSFCAG00000041107	ENSFCAT00000059788.2	protein_coding	9/9	4158	-	-	-	-1	-
	X*	X	British Shorthair (1); Abyssinian (1); Random Bred (1)	C1:24010985	A	3_prime_UTR_variant	MODIFIER	PEF1	ENSFCAG00000022785	ENSFCAT00000026815.4	protein_coding	5/5	1078	-	-	-	-1	-
										ENSFCAT00000076113.1	protein_coding	4/4	1117	-	-	-	-1	-
	X*	X	Siamese (1)	C1:37675603	T	3_prime_UTR_variant	MODIFIER	STIL	ENSFCAG00000012141	ENSFCAT00000012145.6	protein_coding	17/17	4165	-	-	-	-1	-
										ENSFCAT00000030912.4	protein_coding	17/17	4705	-	-	-	-1	-
										ENSFCAT00000083505.1	protein_coding	18/18	4564	-	-	-	-1	-
	X*	X	Napoleon (1)	D1:107330962	G	3_prime_UTR_variant	MODIFIER	-	ENSFCAG00000030014	ENSFCAT00000031724.4	protein_coding	9/9	1266	-	-	-	1	-
										ENSFCAT00000074187.1	protein_coding	9/9	1236	-	-	-	1	-
	X*	X	Abyssinian (1); Random Bred (1)	D1:109994668	T	3_prime_UTR_variant	MODIFIER	SF1	ENSFCAG00000012231	ENSFCAT00000070743.1	protein_coding	10/11	1421	-	-	-	-1	-
	X*	X	Napoleon (1)	E1:51468166	A	3_prime_UTR_variant	MODIFIER	ARSG	ENSFCAG00000002706	ENSFCAT00000075215.1	protein_coding	11/11	2617	-	-	-	1	-
	X*	X	Random Bred (3)	F1:37395193	T	3_prime_UTR_variant	MODIFIER	-	ENSFCAG00000007875	ENSFCAT00000007880.6	protein_coding	10/10	2083	-	-	-	-1	-
										ENSFCAT00000082248.1	protein_coding	11/11	2033	-	-	-	-1	-
										ENSFCAT00000082289.1	protein_coding	12/12	2103	-	-	-	-1	-
	X*	X		F1:37748411	A	3_prime_UTR_variant	MODIFIER	PIGR	ENSFCAG00000006483	ENSFCAT00000006485.6	protein_coding	11/11	2777	-	-	-	1	-
	X	X*	Random Bred (1)	A2:64940229	A	3_prime_UTR_variant	MODIFIER	ABCA13	ENSFCAG00000013084	ENSFCAT00000013088.6	protein_coding	62/62	15773	-	-	-	1	-
	X	X*	Random Bred (1); Maine Coon (2)	A2:123541220	T	3_prime_UTR_variant	MODIFIER	NOD1	ENSFCAG00000012184	ENSFCAT00000070614.1	protein_coding	10/10	3125	-	-	-	-1	-
	X	X*	Random Bred (2)	D1:110407346	A	3_prime_UTR_variant	MODIFIER	-	ENSFCAG00000001439	ENSFCAT00000001439.6	protein_coding	10/10	3297	-	-	-	1	-
				D1:112244546	A	3_prime_UTR_variant	MODIFIER	CLCF1	ENSFCAG00000030466	ENSFCAT00000027662.4	protein_coding	3/3	2091	-	-	-	-1	-
	X	X*		E3:804517	C	3_prime_UTR_variant	MODIFIER	DNAAF5	ENSFCAG00000005248	ENSFCAT00000082146.1	protein_coding	12/12	3024	-	-	-	1	-
	X	X*	Siberian (1)	E3:804643	T	3_prime_UTR_variant	MODIFIER	DNAAF5	ENSFCAG00000005248	ENSFCAT00000082146.1	protein_coding	12/12	3150	-	-	-	1	-
	X	X	Don Sphynx (1)*	A2:1850150	A	3_prime_UTR_variant	MODIFIER	SLC39A3	ENSFCAG00000033069	ENSFCAT00000042787.3	protein_coding	3/3	1844	-	-	-	-1	-
	X	X	Abyssinian (1); Random Bred (2)	A2:84180833	A	3_prime_UTR_variant	MODIFIER	MAGI2	ENSFCAG00000030754	ENSFCAT00000028600.4	protein_coding	23/23	4343	-	-	-	-1	-
										ENSFCAT00000083469.1	protein_coding	22/22	4197	-	-	-	-1	-
	X	X	Abyssinian (1); Random Bred (2)	A2:84180951	A	3_prime_UTR_variant	MODIFIER	MAGI2	ENSFCAG00000030754	ENSFCAT00000028600.4	protein_coding	23/23	4225	-	-	-	-1	-
										ENSFCAT00000083469.1	protein_coding	22/22	4079	-	-	-	-1	-
	X	X	American Wirehair (1)	A2:145958013	T	3_prime_UTR_variant	MODIFIER	FSCN3	ENSFCAG00000005484	ENSFCAT00000005486.6	protein_coding	6/6	1800	-	-	-	1	-
	X	X	Likoi (1); Random Bred (2)	A2:163469936	A	3_prime_UTR_variant	MODIFIER	CUL1	ENSFCAG00000008615	ENSFCAT00000028043.4	protein_coding	21/21	3451	-	-	-	1	-
										ENSFCAT00000055601.2	protein_coding	20/20	3466	-	-	-	1	-
	X	X		A3:627858	A	3_prime_UTR_variant	MODIFIER	DNAJC5	ENSFCAG00000001178	ENSFCAT00000048755.3	protein_coding	4/4	1297	-	-	-	-1	-
	X	X	American Shorthair (1); Abyssinian (1)	A3:4794480	T	3_prime_UTR_variant	MODIFIER	NPEPL1	ENSFCAG00000030941	ENSFCAT00000024057.4	protein_coding	12/12	2924	-	-	-	-1	-
	X	X	Siamese (1); Random Bred (1)	A3:28288304	T	3_prime_UTR_variant	MODIFIER	ANGPT4	ENSFCAG00000025365	ENSFCAT00000029433.4	protein_coding	9/9	2332	-	-	-	-1	-
	X	X	Siamese (1); Random Bred (1)	A3:28288335	A	3_prime_UTR_variant	MODIFIER	ANGPT4	ENSFCAG00000025365	ENSFCAT00000029433.4	protein_coding	9/9	2301	-	-	-	-1	-
	X	X	Siamese (1); Random Bred (1)	A3:28289095	T	3_prime_UTR_variant	MODIFIER	ANGPT4	ENSFCAG00000025365	ENSFCAT00000029433.4	protein_coding	9/9	1541	-	-	-	-1	-
	X	X		A3:54953430	T	3_prime_UTR_variant	MODIFIER	SULT1C3	ENSFCAG00000025914	ENSFCAT00000031045.4	protein_coding	8/8	1384	-	-	-	-1	-
	X	X	BengalXSomali (1); Random Bred (2)	A3:88560383	C	3_prime_UTR_variant	MODIFIER	GKN2	ENSFCAG00000031999	ENSFCAT00000031061.4	protein_coding	6/6	816	-	-	-	-1	-
										ENSFCAT00000067637.1	protein_coding	6/6	992	-	-	-	-1	-
	X	X	Abyssinian (1)	B1:34714701	T	3_prime_UTR_variant	MODIFIER	NKX3-1	ENSFCAG00000039688	ENSFCAT00000036990.3	protein_coding	3/3	1217	-	-	-	1	-
										ENSFCAT00000086213.1	protein_coding	2/2	1607	-	-	-	1	-
	X	X	Oriental Shorthair (1); Don Sphynx (1)	B2:35146132	T	3_prime_UTR_variant	MODIFIER	BAK1	ENSFCAG00000032638	ENSFCAT00000035094.3	protein_coding	5/5	1103	-	-	-	-1	-
										ENSFCAT00000073341.1	protein_coding	4/4	1223	-	-	-	-1	-
	X	X	Burmese (1); Random Bred (1); Devon rex (1)	B2:121572557	C	3_prime_UTR_variant	MODIFIER	MED23	ENSFCAG00000008778	ENSFCAT00000008781.6	protein_coding	29/29	4817	-	-	-	-1	-
										ENSFCAT00000049155.3	protein_coding	30/30	4835	-	-	-	-1	-
	X	X	Abyssinian (1)	B2:138078508	G	3_prime_UTR_variant	MODIFIER	-	ENSFCAG00000047793	ENSFCAT00000069003.1	protein_coding	5/5	1028	-	-	-	-1	-
	X	X	Burmese (1); Ocicat (1)	B2:138081680	G	3_prime_UTR_variant	MODIFIER	-	ENSFCAG00000047793	ENSFCAT00000069063.1	protein_coding	5/5	1022	-	-	-	-1	-
	X	X	Abyssinian (1)	B3:34222283	A	3_prime_UTR_variant	MODIFIER	TBC1D21	ENSFCAG00000003096	ENSFCAT00000003096.5	protein_coding	11/11	1542	-	-	-	-1	-
										ENSFCAT00000055895.2	protein_coding	10/10	1431	-	-	-	-1	-
										ENSFCAT00000056190.2	protein_coding	10/10	1434	-	-	-	-1	-
	X	X	Random Bred (1)	B4:85698713	T	3_prime_UTR_variant	MODIFIER	LRP1	ENSFCAG00000000185	ENSFCAT00000000187.6	protein_coding	89/89	13935	-	-	-	1	-
										ENSFCAT00000031702.4	protein_coding	90/90	13986	-	-	-	1	-
	X	X	Random Bred (1)	B4:85735904	T	3_prime_UTR_variant	MODIFIER	-	ENSFCAG00000000192	ENSFCAT00000049722.3	protein_coding	26/26	3278	-	-	-	-1	-
	X	X	Maine Coon (1); American Wirehair (1); Random Bred (1)	B4:85913226	A	3_prime_UTR_variant	MODIFIER	INHBE	ENSFCAG00000003217	ENSFCAT00000003216.5	protein_coding	2/2	1095	-	-	-	1	-
	X	X	Random Bred (1)	B4:85913754	A	3_prime_UTR_variant	MODIFIER	INHBE	ENSFCAG00000003217	ENSFCAT00000003216.5	protein_coding	2/2	1623	-	-	-	1	-
	X	X		C1:20811713	A	3_prime_UTR_variant	MODIFIER	FGR	ENSFCAG00000007868	ENSFCAT00000007870.6	protein_coding	13/13	3995	-	-	-	-1	-
	X	X	Abyssinian (1)	C1:43207425	G	3_prime_UTR_variant	MODIFIER	SLC1A7	ENSFCAG00000005928	ENSFCAT00000065394.2	protein_coding	4/4	1163	-	-	-	-1	-
	X	X	Abyssinian (1)	C1:43207614	A	3_prime_UTR_variant	MODIFIER	SLC1A7	ENSFCAG00000005928	ENSFCAT00000065394.2	protein_coding	4/4	974	-	-	-	-1	-
	X	X	Abyssinian (1)	C1:65286450	T	3_prime_UTR_variant	MODIFIER	ZZZ3	ENSFCAG00000001415	ENSFCAT00000045572.3	protein_coding	13/13	3260	-	-	-	-1	-
										ENSFCAT00000063557.2	protein_coding	11/11	1444	-	-	-	-1	-
	X	X	Random Bred (1); Australian Mist (1)	C1:71538719	T	3_prime_UTR_variant	MODIFIER	CTBS	ENSFCAG00000046319	ENSFCAT00000077669.1	protein_coding	7/7	2199	-	-	-	-1	-
	X	X	Random Bred (2); Siamese (1)*	C1:219238741	A	3_prime_UTR_variant	MODIFIER	COL6A3	ENSFCAG00000012720	ENSFCAT00000012724.6	protein_coding	44/44	10629	-	-	-	-1	-
										ENSFCAT00000056790.2	protein_coding	43/43	10011	-	-	-	-1	-
										ENSFCAT00000063857.2	protein_coding	41/41	8808	-	-	-	-1	-
	X	X	BengalXJapanese Bob Tail (2)	C1:219882356	G	3_prime_UTR_variant	MODIFIER	SCLY	ENSFCAG00000025440	ENSFCAT00000023165.4	protein_coding	12/12	1677	-	-	-	1	-
	X	X	BengalXSomali (1)	C1:221965403	G	3_prime_UTR_variant	MODIFIER	AGXT	ENSFCAG00000010448	ENSFCAT00000043147.3	protein_coding	11/11	1600	-	-	-	1	-
										ENSFCAT00000077306.1	protein_coding	10/10	1504	-	-	-	1	-
										ENSFCAT00000084569.1	protein_coding	10/10	1567	-	-	-	1	-
	X	X	La Perm (1)	D1:1402074	C	3_prime_UTR_variant	MODIFIER	MMP1	ENSFCAG00000015791	ENSFCAT00000015795.5	protein_coding	10/10	1642	-	-	-	-1	-
	X	X	Random Bred (1)	D1:112244563	T	3_prime_UTR_variant	MODIFIER	CLCF1	ENSFCAG00000030466	ENSFCAT00000027662.4	protein_coding	3/3	2074	-	-	-	-1	-
	X	X	Birman (1)	D2:34802492	A	3_prime_UTR_variant	MODIFIER	SPOCK2	ENSFCAG00000013054	ENSFCAT00000013058.6	protein_coding	11/11	2252	-	-	-	-1	-
	X	X	Korat (1)	D2:42067002	A	3_prime_UTR_variant	MODIFIER	SH2D4B	ENSFCAG00000000713	ENSFCAT00000000713.6	protein_coding	8/8	1849	-	-	-	1	-
	X	X	Maine Coon (2); Random Bred (1)	D2:72836929	G	3_prime_UTR_variant	MODIFIER	PLEKHS1	ENSFCAG00000022100	ENSFCAT00000023824.4	protein_coding	14/14	2531	-	-	-	1	-
	X	X	Korat (2); Random Bred (1)	D2:72875686	G	3_prime_UTR_variant	MODIFIER	DCLRE1A	ENSFCAG00000011833	ENSFCAT00000011836.6	protein_coding	9/9	4259	-	-	-	-1	-
	X	X	Random Bred (1)	D2:72959653	C	3_prime_UTR_variant	MODIFIER	NHLRC2	ENSFCAG00000025762	ENSFCAT00000028984.4	protein_coding	12/12	2766	-	-	-	1	-
	X	X		D2:85510746	T	3_prime_UTR_variant	MODIFIER	PTPRE	ENSFCAG00000009676	ENSFCAT00000009682.6	protein_coding	20/20	3223	-	-	-	1	-
										ENSFCAT00000065257.2	protein_coding	20/20	3012	-	-	-	1	-
										ENSFCAT00000070148.1	protein_coding	21/21	3132	-	-	-	1	-
										ENSFCAT00000083177.1	protein_coding	21/21	3015	-	-	-	1	-
										ENSFCAT00000083949.1	protein_coding	17/17	2854	-	-	-	1	-
	X	X		D3:90762220	T	3_prime_UTR_variant	MODIFIER	CBLN2	ENSFCAG00000040188	ENSFCAT00000063635.2	protein_coding	3/3	373	-	-	-	-1	-
										ENSFCAT00000064240.2	protein_coding	5/5	2211	-	-	-	-1	-
	X	X	Abyssinian (1)	D4:70135123	T	3_prime_UTR_variant	MODIFIER	ZNF462	ENSFCAG00000004231	ENSFCAT00000047272.3	protein_coding	12/12	7592	-	-	-	1	-
	X	X		E1:923574	A	3_prime_UTR_variant	MODIFIER	PITPNM3	ENSFCAG00000013065	ENSFCAT00000013070.6	protein_coding	20/20	6568	-	-	-	1	-
										ENSFCAT00000036765.3	protein_coding	19/19	6460	-	-	-	1	-
	X	X	Random Bred (1)	E1:39332948	T	3_prime_UTR_variant	MODIFIER	SP2	ENSFCAG00000009365	ENSFCAT00000009367.6	protein_coding	5/5	2458	-	-	-	-1	-
										ENSFCAT00000037032.3	protein_coding	7/7	2431	-	-	-	-1	-
	X	X	Random Bred (1)	E1:39333097	T	3_prime_UTR_variant	MODIFIER	SP2	ENSFCAG00000009365	ENSFCAT00000009367.6	protein_coding	5/5	2309	-	-	-	-1	-
										ENSFCAT00000037032.3	protein_coding	7/7	2282	-	-	-	-1	-
	X	X		E1:51790720	T	3_prime_UTR_variant	MODIFIER	ABCA8	ENSFCAG00000006139	ENSFCAT00000048842.3	protein_coding	-	-	-	-	-	-1	-
										ENSFCAT00000049098.3	protein_coding	-	-	-	-	-	-1	-
	X	X	Napoleon (1); Random Bred (1); Abyssinian (1)	E1:52144612	G	3_prime_UTR_variant	MODIFIER	ABCA5	ENSFCAG00000041521	ENSFCAT00000058620.2	protein_coding	39/39	5407	-	-	-	-1	-
	X	X	Abyssinian (1); Ocicat (1); Random Bred (1)	E1:59584727	A	3_prime_UTR_variant	MODIFIER	-	ENSFCAG00000024226	ENSFCAT00000022428.4	protein_coding	7/7	1374	-	-	-	-1	-
	X	X	Random Bred (1); Cross-bred colony (1)	E1:61195615	C	3_prime_UTR_variant	MODIFIER	NPTX1	ENSFCAG00000046243	ENSFCAT00000064469.2	protein_coding	6/6	2445	-	-	-	-1	-
										ENSFCAT00000077065.1	protein_coding	4/4	4306	-	-	-	-1	-
	X	X	BengalXSomali (1)	E2:7634639	A	3_prime_UTR_variant	MODIFIER	SYT3	ENSFCAG00000019273	ENSFCAT00000018917.5	protein_coding	11/11	2402	-	-	-	1	-
	X	X	Likoi (1); Random Bred (1); Maine Coon (1)	E2:36608475	T	3_prime_UTR_variant	MODIFIER	CCDC102A	ENSFCAG00000023706	ENSFCAT00000022785.4	protein_coding	8/8	2231	-	-	-	-1	-
	X	X		F1:66207458	T	3_prime_UTR_variant	MODIFIER	F11R	ENSFCAG00000023544	ENSFCAT00000054780.2	protein_coding	9/9	1965	-	-	-	1	-
										ENSFCAT00000086248.1	protein_coding	8/8	1864	-	-	-	1	-
INSERTIONS	S1	S2	Other cats	Location	Alternate Allele	Consequence	IMPACT	GENE SYMBOL	Ensembl Gene	TRANSCRIPT	BIOTYPE	EXON	cDNA_position	Protein_position	Amino_acids	Codons	STRAND	SIFT
	X*	X*	Random Bred (1); Siberian (1); Maine Coon (1)	A2:158156492	in CGCGTCAGGCTCTGGGCTGATGG	3_prime_UTR_variant	MODIFIER	MGAM	ENSFCAG00000024379	ENSFCAT00000078543.1	protein_coding	44/44	6492-6493	-	-	-	1	-
	X*	X	Random Bred (1)	B4:21187479	in CC	3_prime_UTR_variant	MODIFIER	PIP4K2A	ENSFCAG00000005491	ENSFCAT00000005492.6	protein_coding	10/10	1447-1448	-	-	-	-1	-
										ENSFCAT00000033536.3	protein_coding	11/11	1465-1466	-	-	-	-1	-
	X	X*	Random Bred (2); Maine Coon (1)	A2:123124097	in AA	3_prime_UTR_variant	MODIFIER	SCRN1	ENSFCAG00000037639	ENSFCAT00000029566.3	protein_coding	5/5	853-854	-	-	-	-1	-
	X	X	Abyssinian (1); Random Bred (2)	D1:41206612	in TT	3_prime_UTR_variant	MODIFIER	ANKRD49	ENSFCAG00000042246	ENSFCAT00000063425.2	protein_coding	2/2	1344-1345	-	-	-	-1	-
	X	X	Napoleon (1); Ocicat (1)	D2:18274972	in GGAT	3_prime_UTR_variant	MODIFIER	GALNT2	ENSFCAG00000007772	ENSFCAT00000007774.6	protein_coding	16/16	2754-2755	-	-	-	-1	-
										ENSFCAT00000076104.1	protein_coding	16/16	2082-2083	-	-	-	-1	-
										ENSFCAT00000080720.1	protein_coding	16/16	1866-1867	-	-	-	-1	-
										ENSFCAT00000085623.1	protein_coding	16/16	2022-2023	-	-	-	-1	-
	X	X	Napoleon (1); Random Bred (1); Maine Coon (1)	F1:65906909	in GAA	3_prime_UTR_variant	MODIFIER	SDHC	ENSFCAG00000000499	ENSFCAT00000000498.5	protein_coding	6/6	598-599	-	-	-	-1	-
										ENSFCAT00000049701.3	protein_coding	7/7	643-644	-	-	-	-1	-
										ENSFCAT00000053688.2	protein_coding	5/5	496-497	-	-	-	-1	-
										ENSFCAT00000060754.2	protein_coding	4/4	404-405	-	-	-	-1	-
DELETIONS	S1	S2	Other cats	Location	Alternate Allele	Consequence	IMPACT	GENE SYMBOL	Ensembl Gene	TRANSCRIPT	BIOTYPE	EXON	cDNA_position	Protein_position	Amino_acids	Codons	STRAND	SIFT
	X*	X*	Siberian (1); Maine Coon (1)	A2:158156357	del AG	3_prime_UTR_variant	MODIFIER	MGAM	ENSFCAG00000024379	ENSFCAT00000078543.1	protein_coding	44/44	6358-6359	-	-	-	1	-
	X*	X	Australian Mist (1); Random Bred (2)*	A3:36545236	del TC	3_prime_UTR_variant	MODIFIER	MKKS	ENSFCAG00000008542	ENSFCAT00000008543.5	protein_coding	5/5	2825-2826	-	-	-	-1	-
	X	X*	Abyssinian (1)	E3:35858622	del AAG	3_prime_UTR_variant	MODIFIER	EMP2	ENSFCAG00000030923	ENSFCAT00000026979.4	protein_coding	5/5	728-730	-	-	-	1	-
	X	X	Napoleon (1); Random Bred (1)	A1:146929944	del AA	3_prime_UTR_variant	MODIFIER	MSH3	ENSFCAG00000005686	ENSFCAT00000005689.6	protein_coding	24/24	3846-3847	-	-	-	1	-
	X	X	BengalXSomali (1)	A3:88468926	del G	3_prime_UTR_variant	MODIFIER	ARHGAP25	ENSFCAG00000007595	ENSFCAT00000007597.6	protein_coding	10/10	1991	-	-	-	1	-
										ENSFCAT00000034086.3	protein_coding	11/11	2108	-	-	-	1	-
	X	X	BengalXSomali (1)	C1:222646026	del A	3_prime_UTR_variant	MODIFIER	ING5	ENSFCAG00000043477	ENSFCAT00000061121.2	protein_coding	8/8	2193	-	-	-	1	-
										ENSFCAT00000076571.1	protein_coding	7/7	3874	-	-	-	1	-
										ENSFCAT00000082228.1	protein_coding	6/6	3242	-	-	-	1	-
	X	X	Devon Rex (1)*; Birman (1)*	E3:32109922	del AT	3_prime_UTR_variant	MODIFIER	-	ENSFCAG00000042421	ENSFCAT00000053542.2	protein_coding	4/4	1367-1368	-	-	-	-1	-
										ENSFCAT00000078170.1	protein_coding	3/3	1059-1060	-	-	-	-1	-
	X	X	Abyssinian (1)	F1:35286204	del TTTGTTTTTGTTTTTGTTTTTGTTTTTGTTTTTG	3_prime_UTR_variant	MODIFIER	IRF6	ENSFCAG00000015138	ENSFCAT00000015142.5	protein_coding	9/9	1848-1881	-	-	-	1	-
										ENSFCAT00000061682.2	protein_coding	8/8	2720-2753	-	-	-	1	-
* = Homozygous for the variant
in = insertion
del = deletion

## Sheet: SupplementaryTable3
Supplementary Table 3. Proteins up regulated or exclusively expressed in cats affected by renal amyloidosis (AMY). Proteins were considered differentially expressed if they were present only in one condition or showed statistically significant difference (t-test p value ≤ 0.05). Numbers at columns B (CTR) and C (AMY) refers to peack intensity related to the amount of protein detected. Columns D-F…
	LFQ Intensity_CTR	LFQ Intensity_AMY	Peptides	Razor + unique peptides	Unique peptides	Score	Protein IDs	Student's T-test Difference T_C	p-value	Gene Symbol	UniProt Protein Name
Up in AMY	24.3968	26.0161	21	21	21	30486	gi|89574037gi|410964847	1.57626	0.0384494	ATP5F1B	ATP synthase subunit beta ATP synthase subunit beta, mitochondrial
Only AMY	NaN	24.8677	11	4	4	17994	gi|3402545gi|2914001gi|2914003gi|1253561747gi|576864479			IGHG1	immunoglobulin G2 heavy chain consant region, partial [Felis catus]
Only AMY	NaN	23.9536	9	2	1	12025	gi|52352305gi|52352301gi|52352297gi|52352293gi|52352287gi|52352279gi|1304874715gi|1304874713gi|755770268			SAA	serum amyloid A, partial
Up in AMY	23.0708	23.8497	17	17	15	14941	gi|410972157gi|586990154gi|586990152gi|1126432038gi|51512260	0.871428	0.0193152	HSPA8	Heat shock cognate 71 kDa protein
Up in AMY	22.8829	23.824	4	4	4	30826	gi|410957470	1.17446	0.0333948	JCHAIN	Immunoglobulin J chain
Up in AMY	22.5383	23.312	5	4	4	39291	gi|410967148	0.70837	0.0376684	PRDX1	Peroxiredoxin-1
Up in AMY	19.6611	22.7965	8	8	8	12905	gi|410980361	2.19747	0.0455035	VTN	Vitronectin
Up in AMY	21.3124	22.7483	15	15	15	1075	gi|587016364gi|587016362gi|1126483293gi|110350007gi|109287858	1.67921	0.0328814	MVP	Major vault protein
Only AMY	NaN	22.5763	7	7	5	20424	gi|410969334gi|410969336			MYL1	Myosin light chain 1/3, skeletal muscle isoform
Up in AMY	21.4089	22.3438	9	9	9	60594	gi|410974258	1.09145	0.0220198	GANAB	Neutral alpha-glucosidase AB
Only AMY	NaN	22.2735	9	9	9	32331	gi|410982714			CKM	Creatine kinase M-type
Only AMY	NaN	21.8497	2	2	2	11957	gi|410983363			LOC101094311	Cytochrome b-c1 complex subunit Rieske, mitochondrial
Up in AMY	19.293	21.683	8	8	8	67192	gi|410965703	2.09378	0.0487151	ACO2	Aconitate hydratase, mitochondrial 1-aminocyclopropane-1-carboxylate oxidase 2 Aconitate hydratase Homocitrate dehydratase, mitochondrial Aconitate hydratase 2, mitochondrial
Up in AMY	20.7271	21.6107	14	14	14	14925	gi|1304893475gi|1304893473gi|1304893471	0.77171	0.00705992	ANXA4	Annexin Annexin A4
Up in AMY	20.1273	21.5224	3	3	3	58962	gi|410981940gi|1304948879	1.40434	0.0218223	ARHGDIA	Rho GDP-dissociation inhibitor 1
Up in AMY	19.2114	21.2887	4	4	4	35364	gi|410976634	1.77427	0.0438556	ALDH2	Aldehyde dehydrogenase, mitochondrial
Up in AMY	19.3755	21.2857	8	8	8	62612	gi|523704472gi|407953189gi|1133968643gi|89574137	2.0589	0.0151897	MDH2	Malate dehydrogenase Malate dehydrogenase, cytoplasmic Malate dehydrogenase, mitochondrial Malate dehydrogenase 2, cytoplasmic Malate dehydrogenase 2, glyoxysomal
Up in AMY	18.8797	21.2715	1	1	1	81271	gi|410981666	2.09636	0.0342122	ATP5PD	ATP synthase subunit d, mitochondrial
Only AMY	NaN	21.1729	4	4	4	30265	gi|410983193			ECH1	Delta(3,5)-Delta(2,4)-dienoyl-CoA isomerase, mitochondrial
Only AMY	NaN	21.1541	5	5	5	10718	gi|755711467gi|755711460gi|586982165gi|586982163gi|586982161gi|586982158gi|410955217			CAPG	Macrophage-capping protein
Only AMY	NaN	20.6897	8	8	8	5684	gi|1126404836			LTF	Lactotransferrin Ovotransferrin
Only AMY	NaN	20.6866	3	3	3	20143	gi|1126427823gi|1126427819gi|1126427817gi|1304905109			ACSBG1	Long-chain-fatty-acid--CoA ligase ACSBG1
Only AMY	NaN	20.6642	4	4	4	23364	gi|1304966577			LOC109496317	uncharacterized protein LOC109496317
Only AMY	NaN	20.6231	6	6	6	80974	gi|566559804gi|563785147			TTR	Transthyretin; Repressor of RNA polymerase III transcription
Only AMY	NaN	20.5643	4	4	4	41453	gi|410950554			GCDH	Glutaryl-CoA dehydrogenase, mitochondrial
Only AMY	NaN	20.5384	10	10	10	11407	gi|410958796CON__Q3KUS7			CFB	Complement factor B
Only AMY	NaN	20.4989	20	20	20	17862	gi|410964879gi|1126438126			LRP1	Non-specific lipid-transfer protein Low-density lipoprotein receptor-related protein 1 Prolow-density lipoprotein receptor-related protein 1 Protein LATERAL ROOT PRIMORDIUM 1 Exosome complex protein LRP1
Up in AMY	19.3778	20.4821	7	7	7	47986	gi|5915783gi|57163843gi|4102553gi|4102551gi|1304955411	1.33798	0.00711918	GUSB	Beta-glucuronidase
Only AMY	NaN	20.4463	7	7	7	10708	gi|50402817gi|950113gi|47117870gi|410956733gi|50812449			RPS3A	40S ribosomal protein S3a 40S ribosomal protein S3-1
Up in AMY	18.3546	20.41	2	2	2	13129	gi|587021720gi|587021718	2.12526	0.0232461	LAMP2	Lysosome-associated membrane glycoprotein 2
Only AMY	NaN	20.3415	4	4	4	3143	gi|1304903355			LOC101091113	Sulfotransferase
Only AMY	NaN	20.276	9	1	0	7443	gi|1304932523gi|1304929736gi|1304929734gi|1304874709			SAA	Serum amyloid A protein
Only AMY	NaN	20.2148	7	7	7	32095	gi|410984786			MYLPF	Myosin regulatory light chain 2, skeletal muscle isoform Myosin regulatory light chain 2, skeletal muscle isoform type 2
Up in AMY	18.9463	20.1629	5	5	5	42471	gi|1304895041	1.27802	0.00107883	PDIA6	Protein disulfide-isomerase A6
Only AMY	NaN	20.0931	4	4	4	26783	gi|1126425588gi|1126425586gi|1304903208gi|1126425582gi|1126425580			DDO	D-aspartate oxidase
Only AMY	NaN	19.9383	3	3	3	20235	gi|755764568gi|410947151			RPL21	60S ribosomal protein L21
Only AMY	NaN	19.8783	1	1	1	72112	gi|755779620			ERP29	Endoplasmic reticulum resident protein 29
Only AMY	NaN	19.7733	6	6	6	83852	gi|1304877104			COL4A1	Collagen alpha-1(IV) chain
Up in AMY	18.3501	19.7719	3	3	3	17434	gi|755812364	1.28682	0.023116	PRDX4	Peroxiredoxin-4
Up in AMY	19.0874	19.7436	2	2	2	29941	gi|641399432gi|410966766gi|1304919014	0.665908	0.0485534	PSMB2	Proteasome subunit beta Phospholipid-transporting ATPase Proteasome subunit beta type-2
Only AMY	NaN	19.7344	1	1	1	12117	gi|755789051gi|1126474652gi|1126474650gi|587010566			SERPINF2	Alpha-2-antiplasmin
Only AMY	NaN	19.7245	4	4	4	51602	gi|62287199gi|57618938gi|55775790gi|1304890182			RPS7	40S ribosomal protein S7 Ribosomal protein S7, mitochondrial
Only AMY	NaN	19.7245	2	2	2	75902	gi|1304959416			FH	Fumarate hydratase, mitochondrial Frataxin, mitochondrial Succinate dehydrogenase [ubiquinone] flavoprotein subunit, mitochondrial
Only AMY	NaN	19.6819	8	8	8	73293	gi|755767173gi|704000373gi|1126455924gi|1126455922			APOA4	Apolipoprotein A-IV
Only AMY	NaN	19.6088	5	5	3	98699	gi|755730423gi|755730419gi|1304902847gi|1304902845			SYNCRIP	Heterogeneous nuclear ribonucleoprotein Q
Only AMY	NaN	19.6027	2	2	2	59642	gi|47825211gi|410978897			ORM2	Alpha-1-acid glycoprotein Protein ORM2 Alpha-1-acid glycoprotein 2
Only AMY	NaN	19.5939	2	2	2	12351	gi|586979057gi|1126408203gi|1126408201gi|1126408199gi|410952326			SLC25A13	Calcium-binding mitochondrial carrier protein Aralar2
Only AMY	NaN	19.5386	1	1	1	70456	gi|1304893164gi|1304893162gi|1304893160			RTN4	Reticulon Reticulon-4 Reticulon-like protein
Only AMY	NaN	19.5249	2	2	2	13409	gi|410952532			HIBADH	3-hydroxyisobutyrate dehydrogenase 3-hydroxyisobutyrate dehydrogenase, mitochondrial
Only AMY	NaN	19.5082	1	1	1	-2	gi|1126436215			LOC101100897	NKG2-F type II integral membrane protein-like
Up in AMY	18.0606	19.4793	3	3	3	21395	gi|1126452743gi|1304926308gi|410970797	1.41869	0.0335344	KNG1	kininogen-1 isoform X3
Only AMY	NaN	19.4776	1	1	1	73775	gi|1126462014gi|1126462012gi|410975355gi|1126462010gi|1126462007			NUDT13	Nucleoside diphosphate-linked moiety X motif 13 Nudix hydrolase 13, mitochondrial
Only AMY	NaN	19.4322	4	4	4	26603	gi|1126441126gi|1126441124gi|1304917557gi|586994145gi|1304917552gi|1304917554gi|1304917549			H6PD	GDH/6PGL endoplasmic bifunctional protein 6-phosphogluconolactonase
Only AMY	NaN	19.4252	3	3	3	1767	gi|1304937919gi|1304937917			OAT	Ornithine aminotransferase, mitochondrial Ornithine aminotransferase Transporter
Only AMY	NaN	19.4164	1	1	1	18533	gi|410951674gi|1126406631			SEC13	Protein transport protein SEC13 Protein SEC13 homolog
Only AMY	NaN	19.4004	2	2	2	58954	gi|1304882005gi|1304882003			C3	complement C3-like isoform X2
Only AMY	NaN	19.3191	8	8	8	61392	gi|1126462796gi|755776242gi|410975697gi|1126462792gi|755776236			MYOF	Myoferlin
Only AMY	NaN	19.3172	1	1	1	85841	gi|755761351			PSMD1	26S proteasome non-ATPase regulatory subunit 1 26S proteasome regulatory subunit RPN2
Only AMY	NaN	19.2851	19	13	9	12069	gi|1304935235gi|1304935237			ACTN2	Alpha-actinin-2
Only AMY	NaN	19.2579	2	2	2	12164	gi|587020852gi|587020850gi|1304965428			RGN	Regucalcin
Only AMY	NaN	19.2536	2	2	1	11189	gi|1304939486gi|1304939484gi|1304939482gi|1304939480gi|1304939478			ACACB	Acetyl-CoA carboxylase 2 Uracil-DNA glycosylase
Only AMY	NaN	19.2144	3	3	3	20139	gi|1126438042gi|410964793gi|89574087			CS	Citrate synthase Citrate synthase, mitochondrial Chorismate synthase Circumsporozoite protein Alpha-copaene synthase Cysteine synthase
Only AMY	NaN	19.2113	2	2	2	47129	gi|1126432203gi|1126432201gi|410962485			ARG2	Amino-acid acetyltransferase, mitochondrial Arginase Arginase-2, mitochondrial Indole-3-acetic acid-induced protein ARG2
Only AMY	NaN	19.2017	1	1	1	22575	gi|410963896			MGP	Matrix Gla protein Zinc finger protein MAGPIE
Only AMY	NaN	19.2013	4	4	4	24644	gi|410964767			RPS26	40S ribosomal protein S26
Only AMY	NaN	19.1608	1	1	1	64031	gi|410969468			ABCB6	ATP-binding cassette sub-family B member 6, mitochondrial ABC transporter B family member 6
Only AMY	NaN	19.1187	2	2	2	21707	gi|586999703			AHSG	Alpha-2-HS-glycoprotein
Only AMY	NaN	19.1153	6	6	6	52992	gi|1304915214gi|587013294			MYBPC1	Myosin-binding protein C, slow-type
Only AMY	NaN	19.104	1	1	1	61363	gi|410987857			TSTA3	GDP-L-fucose synthase
Only AMY	NaN	19.0928	4	4	4	42709	gi|410953758gi|586980716			RPN2	Dolichyl-diphosphooligosaccharide--protein glycosyltransferase subunit 2 26S proteasome regulatory subunit RPN2 D-aminoacyl-tRNA deacylase 26S proteasome non-ATPase regulatory subunit 1 homolog
Only AMY	NaN	19.0411	1	1	1	72375	gi|553064131gi|410982322			ETFB	Electron transfer flavoprotein subunit beta, mitochondrial Electron transfer flavoprotein subunit beta
Only AMY	NaN	19.0115	2	2	2	13951	gi|755760969			RPL37A	Ribosomal protein L37 60S ribosomal protein L37a Putative 60S ribosomal protein L37a 60S ribosomal protein L37-A 60S ribosomal protein L37-1
Only AMY	NaN	19.0057	3	3	3	21575	gi|1304908206gi|1304908204			PCK2	Phosphoenolpyruvate carboxykinase [GTP], mitochondrial Phosphoenolpyruvate carboxykinase (ATP) 2
Only AMY	NaN	18.9937	2	1	1	6027	gi|75073180gi|57163725gi|24417226			CES5A	Carboxylic ester hydrolase Carboxylesterase 5A
Only AMY	NaN	18.9933	2	2	2	12769	gi|1126450047gi|1126458105			HSPE1	10 kDa heat shock protein, mitochondrial
Only AMY	NaN	18.9864	3	3	3	19341	gi|410982938gi|587013982gi|1126480988gi|1126480986gi|1126480984gi|50981396			RPS19	40S ribosomal protein S19 40S ribosomal protein S19, mitochondrial Ribosomal protein S19, mitochondrial
Only AMY	NaN	18.9738	2	2	2	12327	gi|1304883084			PGLS	6-phosphogluconolactonase
Only AMY	NaN	18.9659	1	1	1	76932	gi|410952452			GPNMB	Transmembrane glycoprotein NMB
Only AMY	NaN	18.9561	1	1	1	64367	gi|410987133			ATP6V1H	V-type proton ATPase subunit H
Only AMY	NaN	18.9506	8	8	7	74648	gi|587002388gi|1126458439gi|755770287gi|755770283			LDHA	L-lactate dehydrogenase L-lactate dehydrogenase A chain L-lactate dehydrogenase A
Only AMY	NaN	18.9451	2	2	2	1182	gi|410982974			BCKDHA	2-oxoisovalerate dehydrogenase subunit alpha 2-oxoisovalerate dehydrogenase subunit alpha, mitochondrial
Only AMY	NaN	18.9323	2	2	2	14042	gi|410952310			PON1	Serum paraoxonase/arylesterase 1
Only AMY	NaN	18.9257	2	2	2	11881	gi|410976555			HPD	4-hydroxyphenylpyruvate dioxygenase
Only AMY	NaN	18.9077	3	3	1	19882	gi|1304898789			AFM	Afamin
Only AMY	NaN	18.8997	3	3	3	19867	gi|410985050gi|1126485347gi|1126485344gi|1126485342gi|1126485340			ACSM1	acyl-coenzyme A synthetase ACSM1, mitochondrial-like
Only AMY	NaN	18.8929	3	3	3	65746	gi|586996805			S100A11	Protein S100 Protein S100-A11
Only AMY	NaN	18.8542	1	1	1	70071	gi|1304932130gi|1304874697			TPP1	Tripeptidyl-peptidase 1 Trehalose 6-phosphate phosphatase Polynucleotide 3'-phosphatase Probable trehalose-phosphate phosphatase 1 Thylakoidal processing peptidase 1, chloroplastic Mitochondrial inner membrane protease subunit
Only AMY	NaN	18.8085	4	4	4	60547	gi|410980197CON__Q95121			SERPINF1	Pigment epithelium-derived factor
Only AMY	NaN	18.7922	1	1	1	72076	gi|1304899480gi|1304899476			SLC34A2	Sodium-dependent phosphate transport protein 2B
Only AMY	NaN	18.7883	10	1	0	-2	gi|52352315gi|52352309gi|52352285gi|52352281gi|52352275gi|52352271gi|52352263gi|52352299gi|52352295			LOC101099498	Serum amyloid A protein
Only AMY	NaN	18.7613	1	1	1	66751	gi|410987147			RPS20	30S ribosomal protein S20, chloroplastic 40S ribosomal protein S20
Only AMY	NaN	18.6984	2	2	2	28881	gi|410956434			EPHX2	Bifunctional epoxide hydrolase 2
Only AMY	NaN	18.6941	2	2	2	13725	gi|586991214gi|1126434775gi|1126434773			PTER	Phosphotriesterase-related protein
Only AMY	NaN	18.6912	1	1	1	68923	gi|410962412			NNMT	nicotinamide N-methyltransferase
Only AMY	NaN	18.6749	3	3	3	17169	gi|1126421143			PGM2	Phosphoglucomutase 2 Phosphoglucomutase-2
Only AMY	NaN	18.66	2	2	2	24982	gi|755779082			SUSD2	Sushi domain-containing protein 2
Only AMY	NaN	18.6358	3	3	3	29927	gi|755714150gi|410948176gi|410984848			PPP2CB	Serine/threonine-protein phosphatase Serine/threonine-protein phosphatase 2A catalytic subunit beta isoform
Only AMY	NaN	18.635	3	3	3	25419	gi|1126403362			LRG1	Rho-GTPase-activating protein LRG1 Leucine-rich alpha-2-glycoprotein
Only AMY	NaN	18.6288	1	1	1	78628	gi|1304902811			ME1	Malic enzyme NADP-dependent malic enzyme
Only AMY	NaN	18.582	4	4	4	384	gi|1126472981gi|587009725			C8G	Complement component C8 gamma chain
Only AMY	NaN	18.5446	6	5	5	60524	gi|1304908665			NID2	Nidogen-2
Only AMY	NaN	18.5421	3	3	3	18081	gi|1304956824			CORO1A	Coronin Coronin-1A
Only AMY	NaN	18.5395	2	2	2	13932	gi|755730799			PREP	Prolyl endopeptidase
Only AMY	NaN	18.5351	1	1	1	69667	gi|410968528			DBI	Acyl-CoA-binding protein
Only AMY	NaN	18.5263	1	1	1	72108	gi|410966990			PPCS	Phosphopantothenate--cysteine ligase
Only AMY	NaN	18.4869	3	3	3	28063	gi|410970733gi|1126452575			CPN2	Carboxypeptidase N subunit 2
Only AMY	NaN	18.4861	4	4	4	27605	gi|587010586gi|1304946025gi|755788988gi|410980207			MYO1C	Unconventional myosin-Ic
Only AMY	NaN	18.4804	1	1	1	79479	gi|1304937430gi|1304937428gi|1304937426gi|1304937424gi|1304937422			XPNPEP1	Xaa-Pro aminopeptidase 1
Only AMY	NaN	18.4403	1	1	1	60382	gi|1304944755gi|1304944753gi|1304944751gi|1304944749gi|1304944747gi|1304944745gi|1304944743gi|1304944741gi|1304944739gi|1304944737gi|1304944735gi|1304944733			CCDC187	Coiled-coil domain-containing protein 187
Only AMY	NaN	18.426	1	1	1	67998	gi|1126459266			NDUFS3	NADH-ubiquinone oxidoreductase chain 3 NADH dehydrogenase [ubiquinone] iron-sulfur protein 3, mitochondrial
Only AMY	NaN	18.3742	1	1	1	68727	gi|1304934449			CPT1A	Carnitine O-palmitoyltransferase 1, liver isoform
Only AMY	NaN	18.3717	1	1	1	74126	gi|755775186gi|1304936076gi|1126462179			VDAC2	Voltage-dependent anion-selective channel protein 2 Mitochondrial outer membrane protein porin 2
Only AMY	NaN	18.3664	2	2	2	12161	gi|587009260			ENG	Endoglin
Only AMY	NaN	18.3359	1	1	1	89163	gi|410951191			GMPPB	Mannose-1-phosphate guanyltransferase beta
Only AMY	NaN	18.3208	1	1	1	73058	gi|1126460736gi|410974857			RPLP2	60S acidic ribosomal protein P2
Only AMY	NaN	18.3108	1	1	1	69327	gi|586993251gi|586993249			SLC25A3	Phosphate carrier protein, mitochondrial
Only AMY	NaN	18.3063	2	2	2	12894	gi|587001796gi|587001794			SERPINH1	Serpin H1
Only AMY	NaN	18.2916	2	2	2	1089	gi|410953029			GSTK1	Glutathione S-transferase kappa Glutathione S-transferase kappa 1
Only AMY	NaN	18.2906	1	1	1	66824	gi|410973453gi|1126458603gi|1126458601			BBOX1	Gamma-butyrobetaine dioxygenase
Only AMY	NaN	18.2866	2	2	2	5191	gi|1304948055gi|1304948053			SRSF2	Serine/arginine-rich splicing factor 2
Only AMY	NaN	18.2811	2	2	2	14096	gi|1304928827			PDXK	Pyridoxal kinase
Only AMY	NaN	18.2548	1	1	1	8042	gi|410978901gi|410958720			ATP6V1G1	V-type proton ATPase subunit G V-type proton ATPase subunit G 1
Only AMY	NaN	18.2534	1	1	1	83299	gi|586988403gi|586988401gi|566559942gi|553064122			ETFA	Electron transfer flavoprotein subunit alpha, mitochondrial
Only AMY	NaN	18.2476	2	2	2	11715	gi|755772060			DDB1	DNA damage-binding protein 1
Only AMY	NaN	18.2448	2	2	2	13623	gi|1126474277gi|410980015gi|587010319gi|587010317			ALDH3A2	Aldehyde dehydrogenase Fatty aldehyde dehydrogenase Multidrug and toxin extrusion protein
Only AMY	NaN	18.2354	3	3	3	18939	gi|1304963111			NAPRT	Nicotinate phosphoribosyltransferase
Only AMY	NaN	18.2297	1	1	1	66694	gi|755763404gi|1304925818			NDUFB4	NADH dehydrogenase [ubiquinone] 1 beta subcomplex subunit 4
Only AMY	NaN	18.2206	1	1	1	75496	gi|410973502			EIF3M	Eukaryotic translation initiation factor 3 subunit M
Only AMY	NaN	18.1507	2	2	2	1493	gi|1304903713gi|1304903711gi|1304903709gi|1304903707gi|1304903705			VNN2	vascular non-inflammatory molecule 3 isoform X2 [Felis catus]
Only AMY	NaN	18.1095	1	1	1	65799	gi|755799534gi|1126482707			AARS	Alanine--tRNA ligase Alanine--tRNA ligase, cytoplasmic
Only AMY	NaN	18.0996	2	2	2	13063	gi|1304956231			FSCN1	Fascin
Only AMY	NaN	18.0936	3	3	3	185	gi|1304890627			RPS21	40S ribosomal protein S21
Only AMY	NaN	18.0802	5	5	5	45001	gi|410957743			RPL9	50S ribosomal protein L9, chloroplastic 60S ribosomal protein L9
Only AMY	NaN	18.0747	35	35	35	32331	gi|1304933026gi|1304934605			MUC5B	Mucin-5B Mucin-5AC
Only AMY	NaN	18.067	1	1	1	85407	gi|1304948708			SGSH	N-sulphoglucosamine sulphohydrolase
Only AMY	NaN	18.0415	2	2	2	12025	gi|269847191gi|269819863			MAP4	Microtubule-associated protein Microtubule-associated protein 4 Methionine aminopeptidase
Only AMY	NaN	18.0391	2	2	2	13127	gi|1304874412gi|1304874389			GIMAP5	GTPase IMAP family member 4-like
Only AMY	NaN	18.0367	1	1	1	25539	gi|1304908119			PABPN1	Polyadenylate-binding protein 2
Only AMY	NaN	18.0337	1	1	1	60623	gi|1304892935			PLEKHH2	Pleckstrin homology domain-containing family H member 2
Only AMY	NaN	17.9829	1	1	1	11314	gi|1304904299			SOD2	Superoxide dismutase [Mn], mitochondrial Superoxide dismutase Superoxide dismutase [Cu-Zn] Na(+)/H(+) antiporter 1
Only AMY	NaN	17.9827	2	2	2	13093	gi|586982448gi|410955429gi|586982445gi|410955427			SRSF7	Serine/arginine-rich splicing factor 7
Only AMY	NaN	17.9795	2	2	2	1266	gi|1304881638gi|1304881636			LMNB2	Lamin-B2
Only AMY	NaN	17.9458	2	2	2	15715	gi|755700417			RAB7A	Ras-related protein Rab-7a
Only AMY	NaN	17.9025	3	3	3	28372	gi|1304946554			KPNB1	Importin subunit beta-1
Only AMY	NaN	17.9023	1	1	1	84656	gi|1304928015			XYLB	Xylulose kinase Endo-1,4-beta-xylanase B
Only AMY	NaN	17.865	1	1	1	61881	gi|1126493732gi|1126493726gi|1304964554gi|1304964552			NHS	Nance-Horan syndrome protein
Only AMY	NaN	17.859	2	2	2	16449	gi|1304879436gi|1304879434			CDHR2	Cadherin-related family member 2
Only AMY	NaN	17.8552	1	1	1	77418	gi|587010371gi|410980039			FLII	Protein flightless-1 homolog
Only AMY	NaN	17.8428	5	5	5	85498	gi|1304934116			EFEMP2	EGF-containing fibulin-like extracellular matrix protein 2
Only AMY	NaN	17.7849	1	1	1	25874	gi|1304939378			ACADS	Short-chain specific acyl-CoA dehydrogenase, mitochondrial
Only AMY	NaN	17.7632	1	1	1	72388	gi|410966008			PGD	6-phosphogluconate dehydrogenase, decarboxylating
Only AMY	NaN	17.7496	2	1	1	-2	gi|1126494192gi|1304964414			MAOA	Amine oxidase Amine oxidase [flavin-containing] A
Only AMY	NaN	17.7381	1	1	1	69862	gi|1304915547gi|1304915543gi|1304915545			MPST	Sulfurtransferase 3-mercaptopyruvate sulfurtransferase
Only AMY	NaN	17.711	3	3	3	16853	gi|1126417580gi|1126417578			XPO7	Exportin-7
Only AMY	NaN	17.6584	3	3	3	1974	gi|1304901002			TXNDC5	Thioredoxin domain-containing protein 5
Only AMY	NaN	17.6521	2	2	2	14189	gi|1304960585gi|1304960583gi|1304960581			F13B	Coagulation factor XIII B chain
Only AMY	NaN	17.6424	1	1	1	70643	gi|1304883766			APEH	Acylamino-acid-releasing enzyme
Only AMY	NaN	17.6414	1	1	1	7027	gi|1304881002			LOC105259722	LOW QUALITY PROTEIN: cytochrome P450 4F6-like [Felis catus]
Only AMY	NaN	17.6386	2	2	2	29378	gi|1304955716gi|1304955714			PLOD3	Multifunctional procollagen lysine hydroxylase and glycosyltransferase LH3
Only AMY	NaN	17.6139	2	2	2	23025	gi|1126409343gi|1126409341gi|1126409339gi|1126409337gi|1126409335gi|1126409333gi|1126409331			CALD1	Caldesmon Non-muscle caldesmon Caldesmon, smooth muscle
Only AMY	NaN	17.5542	1	1	1	65958	gi|410961952			DHRS4	dehydrogenase/reductase SDR family member 4 [Felis catus]
Only AMY	NaN	17.5132	1	1	1	16987	gi|1304965764gi|1126496418gi|1304965761			G6PD	Glucose-6-phosphate 1-dehydrogenase Glucose-6-phosphate 1-dehydrogenase, chloroplastic
Only AMY	NaN	17.5039	1	1	1	77599	gi|410964376			GPD1	Glycerol-3-phosphate dehydrogenase [NAD(+)] Glycerol-3-phosphate dehydrogenase [NAD(+)], cytoplasmic Glyceraldehyde-3-phosphate dehydrogenase Glycerol-3-phosphate dehydrogenase [NAD(+)] 1 Glyceraldehyde-3-phosphate dehydrogenase 1
Only AMY	NaN	17.4868	2	2	2	1235	gi|410960830			COX5A	cytochrome c oxidase subunit 5A, mitochondrial [Felis catus]
Only AMY	NaN	17.4528	1	1	1	70496	gi|410978973			RAB14	Ras-related protein Rab-14
Only AMY	NaN	17.4367	1	1	1	69796	gi|1304953134			LOC101100430	Galectin
Only AMY	NaN	17.3947	1	1	1	61363	gi|1304917824gi|1304917822			EFHD2	EF-hand domain-containing protein D2
Only AMY	NaN	17.3446	2	2	2	12192	gi|1304905134			CTSH	Pro-cathepsin H
Only AMY	NaN	17.3291	1	1	1	69415	gi|1126414062gi|410955015			NAGK	Acetylglutamate kinase, chloroplastic N-acetyl-D-glucosamine kinase
Only AMY	NaN	17.3011	1	1	1	12133	gi|1304938245			PAOX	Peroxisomal N(1)-acetyl-spermine/spermidine oxidase Mitochondrial GTPase 1 Amine oxidase Lipase
Only AMY	NaN	17.3003	1	1	1	67599	gi|586987551gi|410960137			ABRACL	Costars family protein ABRACL
Only AMY	NaN	17.2717	1	1	1	66922	gi|1304950769			CTU2	Cytoplasmic tRNA 2-thiolation protein 2
Only AMY	NaN	17.2707	1	1	1	63416	gi|586981810gi|1126413803gi|410954883			UGP2	UTP--glucose-1-phosphate uridylyltransferase UTP--glucose-1-phosphate uridylyltransferase 2
Only AMY	NaN	17.2388	4	4	4	26214	gi|1304902140			PTK7	Inactive tyrosine-protein kinase 7 Receptor protein-tyrosine kinase Tyrosine-protein kinase receptor
Only AMY	NaN	17.235	7	7	7	59331	gi|1126444017gi|410967354			C8B	Complement component C8 beta chain
Only AMY	NaN	17.2096	3	3	3	20947	gi|1304952414gi|1304952412gi|1304952416			GLG1	Glycogenin-1 Golgi apparatus protein 1 Glucose-1-phosphate adenylyltransferase small subunit
Only AMY	NaN	17.1542	1	1	1	68185	gi|410984618			METTL27	Methyltransferase-like protein 27
Only AMY	NaN	17.1492	3	3	3	18245	gi|1126475056gi|410980413gi|410980411			LGALS9	Galectin Galectin-9
Only AMY	NaN	17.1479	4	4	4	35605	gi|755722459gi|1126419454gi|755722451			CFI	Chalcone-flavonone isomerase family protein Complement factor I
Only AMY	NaN	17.1446	1	1	1	69176	gi|755712620gi|755712615			CAD	Probable cinnamyl alcohol dehydrogenase CAD protein Carbamoyl-phosphate synthase small chain Histone H3 Probable mannitol dehydrogenase
Only AMY	NaN	17.1232	1	1	1	16532	gi|523704436gi|348075990			HEXA	Beta-hexosaminidase subunit alpha Beta-hexosaminidase
Only AMY	NaN	17.1208	4	4	4	74488	gi|755757814gi|755757807gi|1304921703gi|1304921701gi|1304921707			ECM1	Extracellular matrix protein 1 Shuttling pre-60S factor ECM1
Only AMY	NaN	17.0965	1	1	1	69885	gi|586999450gi|586999448gi|1126450415gi|1126450413gi|1304925407gi|586999446			MYLK	Myosin light chain kinase, smooth muscle Major sperm protein
Only AMY	NaN	17.0864	1	1	1	68722	gi|1304930820gi|1304930818			MCAM	Cell surface glycoprotein MUC18
Only AMY	NaN	16.9791	3	2	2	12849	gi|410958302			HIST1H1D	histone H1.3
Only AMY	NaN	16.947	1	1	1	10821	gi|1126412227gi|755739030gi|1126412225			SNRPB	Small nuclear ribonucleoprotein-associated protein Small nuclear ribonucleoprotein-associated proteins B and B' Small nuclear ribonucleoprotein-associated protein B'
Only AMY	NaN	16.9425	2	2	2	13785	gi|755773139gi|755773137gi|755773133gi|755773126gi|1126460257gi|755773122			DPP3	Dipeptidyl peptidase 3
Only AMY	NaN	16.938	1	1	1	7504	gi|1126459396			GLYAT	Glycine N-acyltransferase
Only AMY	NaN	16.9061	6	6	6	51309	gi|587017074gi|410985435			PPL	Periplakin
Only AMY	NaN	16.8533	1	1	1	70953	gi|1304905732			ARRDC4	Arrestin domain-containing protein 4
Only AMY	NaN	16.8208	1	1	1	63641	gi|1304936461gi|1304936459			OGDHL	2-oxoglutarate dehydrogenase-like, mitochondrial
Only AMY	NaN	16.8156	1	1	1	65799	gi|410961996gi|1126431184			TGM1	Protein-glutamine gamma-glutamyltransferase K
Only AMY	NaN	16.7942	2	2	2	12513	gi|1304940294			SERPIND1	Heparin cofactor 2
Only AMY	NaN	16.7937	3	3	3	20935	gi|1304921409gi|1304921407gi|1304921405gi|1304921403			HAO2	Hydroxyacid oxidase 2
Only AMY	NaN	16.7331	1	1	1	64861	gi|1126474511gi|410980143			SHPK	Sedoheptulokinase
Only AMY	NaN	16.719	3	3	3	18795	gi|586991820gi|586991816gi|586991814gi|755747128gi|410963753			MFAP5	Microfibrillar-associated protein 5
Only AMY	NaN	16.6766	1	1	1	60633	gi|1126437680			CSAD	Cysteine sulfinic acid decarboxylase
Only AMY	NaN	16.6281	2	1	1	84104	gi|410958252			HIST1H1B	histone H1.5
Only AMY	NaN	16.5886	4	4	4	34648	gi|586978046CON__Q0V8M9			ITIH3	Inter-alpha-trypsin inhibitor heavy chain H3
Only AMY	NaN	16.5709	1	1	1	60426	gi|410988567			PRAF2	PRA1 family protein PRA1 family protein 2
Only AMY	NaN	16.562	1	1	1	64131	gi|1304959846			GLMP	Glycosylated lysosomal membrane protein
Only AMY	NaN	16.516	2	2	2	13817	gi|1304961967gi|1304961965gi|1304961963gi|1304961961			MATN2	Matrilin-2
Only AMY	NaN	16.3912	1	1	1	60686	gi|1304899873			LRPAP1	Alpha-2-macroglobulin receptor-associated protein
Only AMY	NaN	16.3733	6	4	4	27781	gi|410955838			YWHAQ	14-3-3 protein theta
Only AMY	NaN	16.2739	1	1	1	-2	gi|1126401416gi|1126401414			LOC109503008	uncharacterized protein LOC109503008 [Felis catus]
Only AMY	NaN	16.1971	9	9	8	2133	gi|1304928793gi|1126450612gi|1304911221gi|1304874586			PFKL	ATP-dependent 6-phosphofructokinase ATP-dependent 6-phosphofructokinase, liver type 6-phosphofructokinase
Only AMY	NaN	16.1911	2	2	2	14984	gi|1304948100gi|1304948098gi|1304948096gi|1304948094gi|1304948092			SLC4A1	Anion exchange protein Band 3 anion transport protein
Only AMY	NaN	16.1166	2	2	2	13963	gi|410989798gi|1126419138			HSPA4L	Heat shock 70 kDa protein 4L
Only AMY	NaN	16.0553	1	1	1	61813	gi|1304916260			ARSA	Arylsulfatase A ATPase ARSA
Only AMY	NaN	16.0431	1	1	1	68466	gi|1304953415gi|1304953417			EMC8	ER membrane protein complex subunit 8
Only AMY	NaN	15.9417	1	1	1	63232	gi|410987403			CA3	Carbonic anhydrase 3
Only AMY	NaN	15.7126	2	2	2	19195	gi|410966016gi|1304917690			TARDBP	TAR DNA-binding protein 43
Only AMY	NaN	15.6291	11	11	11	9399	gi|1304885194gi|1304885192			AEBP1	Adipocyte enhancer-binding protein 1
Only AMY	NaN	14.9984	12	2	0	15339	gi|755808968gi|410987022			TPM3	Tropomyosin alpha-3 chain
Only AMY	NaN	14.898	2	2	2	11469	gi|755704148gi|1126409647gi|182509186gi|171703349gi|1304881179			MGAM	Maltase-glucoamylase, intestinal

## Sheet: SupplementaryTable4
Supplementary Table 4. Proteins down regulated cats affected by renal amyloidosis (AMY) or exclusively expressed in healthy cats (CTR). Proteins were considered differentially expressed if they were present only in one condition or showed statistically significant difference (t-test p value ≤ 0.05). Numbers at columns B (CTR) and C (AMY) refers to peack intensity related to the amount of protein …
	LFQ Intensity_CTR	LFQ_Intensity_AMY	Peptides	Razor + unique peptides	Unique peptides	Score	Protein IDs	Student's T-test Difference T_C	p-value	Gene Symbol	UniProt Protein Name
Down in AMY	23.5478	19.8903	7	2	1	19267	gi|1253561511;gi|1253561529	-3.4262	0.0387742	N/A	IgG lambda chain constant region, partial
Only CTR	20.094	NaN	20	20	20	32331	gi|1304943580;gi|1304943578			TNC	Tenascin
Only CTR	19.786	NaN	1	1	1	60898	gi|586990552;gi|1304909722			FLRT2	Leucine-rich repeat transmembrane protein FLRT2
Only CTR	19.6437	NaN	4	4	4	29915	gi|1304924149			COL4A4	Collagen alpha-4(IV) chain
Only CTR	19.5644	NaN	12	1	1	65632	gi|1304951767;gi|1304951763;gi|1304951765;gi|1304951761;gi|1304960746;gi|1304960744;gi|1304960742;gi|1304960740;gi|1304960738;gi|1304960736;gi|1304960734;gi|1304875581;gi|1304952627;gi|1304952625;gi|1304952623			ATP1A3	Sodium/potassium-transporting ATPase subunit alpha Sodium/potassium-transporting ATPase subunit alpha-3
Only CTR	19.5394	NaN	2	2	2	12352	gi|410960026			ARG1	Arginase Omega-3 fatty acid desaturase, endoplasmic reticulum Arginase-1 Arginase 1, mitochondrial Argininosuccinate synthase
Only CTR	19.5326	NaN	11	11	11	11082	gi|586985837;gi|1126423134			F13A1	Coagulation factor XIII A chain
Down in AMY	19.3226	17.5068	3	2	2	14587	gi|1304900595;gi|1304900633	-1.91768	0.0217906	LOC101093016	histone H1.2
Only CTR	18.8895	NaN	4	1	1	15876	gi|1253561625			N/A	Ig lambda variable, partial
Only CTR	18.7728	NaN	3	3	3	25027	gi|1126427917;gi|1126427915;gi|1126427913;gi|410960431;gi|1126427911			FAH	Fumarylacetoacetase
Only CTR	18.7408	NaN	3	3	3	18709	gi|410949523			ITGA1	Integrin alpha-1
Only CTR	18.6365	NaN	2	2	2	12003	gi|755752833			SH3BGRL3	SH3 domain-binding glutamic acid-rich-like protein SH3 domain-binding glutamic acid-rich-like protein 3
Only CTR	18.6154	NaN	2	2	2	12056	gi|410971765			ABHD5	1-acylglycerol-3-phosphate O-acyltransferase ABHD5
Only CTR	18.5733	NaN	1	1	1	-2	gi|1304945434			CDC37L1	Hsp90 co-chaperone Cdc37-like 1
Only CTR	18.5574	NaN	2	2	2	33124	gi|1304880411;gi|1304880409;gi|1304880407			BASP1	Brain acid soluble protein 1 Brain acid soluble protein 1 homolog
Only CTR	18.5278	NaN	1	1	1	6973	gi|410956314			FNTA	Protein farnesyltransferase/geranylgeranyltransferase type-1 subunit alpha
Only CTR	18.516	NaN	4	4	4	29289	gi|1304889418			PDIA4	Protein disulfide-isomerase Protein disulfide-isomerase A4
Only CTR	18.515	NaN	2	2	2	13529	gi|1304947868;gi|1304947870;gi|1304947866			GALK1	Galactokinase
Only CTR	18.4962	NaN	2	2	1	1414	gi|1304919409;gi|1304950253			YBX1	Nuclease-sensitive element-binding protein 1
Only CTR	18.4828	NaN	1	1	1	61222	gi|586996110;gi|1304920834			RWDD3	RWD domain-containing protein 3
Only CTR	18.4156	NaN	5	5	5	33584	gi|755774010;gi|755773999;gi|587003966;gi|587003964;gi|1304934658;gi|1304934656;gi|1304934653;gi|1304934651;gi|1304934649;gi|1304934647			RNH1	Ribonuclease inhibitor Ribonuclease H1 Ribonuclease H Probable ribonuclease H
Only CTR	18.3944	NaN	7	7	6	5475	gi|1304917149;gi|1304917147;gi|1126440827			GNB1	Guanine nucleotide-binding protein G(I)/G(S)/G(T) subunit beta-1
Only CTR	18.3275	NaN	3	3	3	30631	gi|755759715;gi|1126447658;gi|755759711;gi|755759707;gi|1126447661			HNRNPA3	Heterogeneous nuclear ribonucleoprotein A3
Only CTR	18.2887	NaN	2	2	2	11848	gi|1304961122;gi|1304961128;gi|1304961126;gi|1304961124			HDGF	Hepatoma-derived growth factor
Only CTR	18.2431	NaN	3	3	3	36472	gi|410964769			PA2G4	Proliferation-associated protein 2G4
Only CTR	18.235	NaN	1	1	1	17923	gi|587018484;gi|410986271			PRELP	Prolargin
Only CTR	18.218	NaN	1	1	1	79294	gi|755707504;gi|586999489;gi|1126452412;gi|1304926029			LOC105260418	Novel lectin C-type domain containing protein
Only CTR	18.1946	NaN	1	1	1	64439	gi|1304915391;gi|410965451			RTCB	tRNA-splicing ligase RtcB tRNA-splicing ligase RtcB homolog
Only CTR	18.1729	NaN	2	2	2	1201	gi|1126415315;gi|1126415313;gi|1126415311;gi|1126415308;gi|410955628;gi|1126415304;gi|586982645;gi|410955630			KHK	Ketohexokinase
Only CTR	18.1727	NaN	2	1	1	22665	gi|1253561303;gi|1253561331;gi|1253561419;gi|325651609;gi|325651664;gi|325651599			N/A	IgH variable region, partial
Only CTR	18.1664	NaN	2	2	2	12877	gi|586977285			PLVAP	Plasmalemma vesicle-associated protein
Only CTR	18.0011	NaN	4	4	4	27708	gi|1304949230;gi|1304949228;gi|1304949226;gi|1304949224;gi|587006512;gi|587006510;gi|587006508;gi|587006506;gi|410976832;gi|1304939901;gi|1126466852;gi|1304939896			AP2B1	AP complex subunit beta AP-2 complex subunit beta AP-1 complex subunit beta-1
Only CTR	17.9871	NaN	1	1	1	11335	gi|586991722;gi|410963655;gi|410963653			COPS7A	COP9 signalosome complex subunit 7a
Only CTR	17.98	NaN	1	1	1	72931	gi|312063866;gi|325651704			N/A	immunoglobulin heavy chain variable region, partial
Only CTR	17.9608	NaN	2	2	2	16946	gi|586986293			RPS10	30S ribosomal protein S10 alpha, chloroplastic 40S ribosomal protein S10, mitochondrial Ribosomal protein S10, mitochondrial 40S ribosomal protein S10 30S ribosomal protein S10, chloroplastic
Only CTR	17.9408	NaN	3	3	3	22154	gi|755773352			CTSD	Cathepsin D Probable aspartic-type endopeptidase CTSD
Only CTR	17.9206	NaN	2	2	2	25898	gi|410981456;gi|1126476834			ITGB3	Integrin beta-3 Integrin beta
Only CTR	17.9202	NaN	3	3	3	17687	gi|755807015;gi|1126488062			DHX9	ATP-dependent RNA helicase A
Only CTR	17.8911	NaN	1	1	1	66501	gi|410966711			RBBP4	Histone-binding protein RBBP4
Only CTR	17.7673	NaN	4	4	4	23187	gi|410971290			COPB2	Coatomer subunit beta'
Only CTR	17.7658	NaN	1	1	1	64147	gi|1304898595;gi|1304898592;gi|1304898590;gi|1304898587			HNRNPD	Heterogeneous nuclear ribonucleoprotein D0
Only CTR	17.685	NaN	2	2	2	11756	gi|410979655			PSMB6	Proteasome subunit beta Proteasome subunit beta type-6
Only CTR	17.6625	NaN	1	1	1	66848	gi|410973457			LIN7C	Protein lin-7 homolog Protein lin-7 homolog C
Only CTR	17.5429	NaN	4	4	4	29137	gi|1304901357;gi|1126423475			C2	Transcriptional activator protein Complement C2 Replication-associated protein Chalcone synthase C2 I-Kappa-B like protein C2 Repressor protein C2 Para-Rep C2 Protein C2 Replication enhancer Delta-guaiene synthase 1
Only CTR	17.5222	NaN	2	2	2	13444	gi|1126446879;gi|755758551;gi|1126446876			DARS	Aspartate--tRNA ligase, cytoplasmic Aspartate--tRNA(Asp/Asn) ligase Aspartate--tRNA ligase Aspartate--tRNA(Asp) ligase
Only CTR	17.4698	NaN	2	2	2	11815	gi|156447859;gi|254750669;gi|241993363			LAMP1	Lysosome-associated membrane glycoprotein 1 Probable glutamate carboxypeptidase LAMP1
Only CTR	17.4674	NaN	1	1	1	13572	gi|1304904092;gi|1304904090			PCMT1	Protein-L-isoaspartate O-methyltransferase Protein-L-isoaspartate(D-aspartate) O-methyltransferase
Only CTR	17.3786	NaN	2	2	2	13528	gi|587005797			FUOM	Fucose mutarotase
Only CTR	17.312	NaN	1	1	1	64659	gi|1304919742;gi|1304919740			LOC101094994	cytochrome P450 4A11-like isoform X2
Only CTR	17.019	NaN	1	1	1	80202	gi|523704460;gi|348604535			PPIB	Peptidyl-prolyl cis-trans isomerase Peptidyl-prolyl cis-trans isomerase B
Only CTR	16.9927	NaN	1	1	1	65853	gi|410950596			NDUFB7	NADH dehydrogenase [ubiquinone] 1 beta subcomplex subunit 7
Only CTR	16.9601	NaN	1	1	1	6196	gi|1304934748			TALDO1	Transaldolase
Only CTR	16.9533	NaN	1	1	1	74583	gi|1304877110;gi|1304877112			NAXD	ATP-dependent (S)-NAD(P)H-hydrate dehydratase
Only CTR	16.8133	NaN	1	1	1	-2	gi|755727141			FLOT1	Flotillin-1 Flotillin-like protein 1
Only CTR	16.6729	NaN	1	1	1	66493	gi|755762553;gi|1227113045			ITGB2	Integrin beta-2 Integrin beta
Only CTR	16.4231	NaN	1	1	1	61644	gi|1126434590;gi|755745391;gi|755745387			DHTKD1	Probable 2-oxoglutarate dehydrogenase E1 component DHKTD1, mitochondrial

## Sheet: SupplementaryTable5
Supplementary Table 5. Functional grouping analysis performed by David software on proteins up regulated and expressed in cats affected by renal amyloidosis.
Clustering	Term	Count	PValue	Genes
Extracellular space region and matrix	Extracellular space	19	0.00980654	AEBP1, DDB1, GUSB, CES5A, ECM1, PRDX1, TTR, LAMP2, CKM, SERPINF1, SERPINF2, LOC101097240, LOC101099498, PON1, LTF, SERPIND1, CFI, CTSH, MUC5B
	Extracellular matrix	5	0.0192215	AEBP1, SERPINF1, MGP, ECM1, AHSG
	Collagen fibril organization	3	0.0498466	SERPINF2, PLOD3, SERPINH1
Metabolism	Metabolic pathways	55	2.97636e-12	SGSH, LDHA, HEXA, PGD, OGDHL, PPCS, CAD, HIBADH, RGN, RPN2, NDUFS3, HPD, PDXK, PFKL, ACO2, ACADS, ATP6V1H, NAPRT, PGM2, PGLS, G6PD, CKM, H6PD, LOC101083433, HAO2, MGAM, OAT, UGP2, MDH2, MPST, XYLB, ME1, LOC101081808, NDUFB4, GANAB, LOC101098145, LOC101094311, ATP6V1G1, ALDH3A2, ACSBG1, GMPPB, LOC101083474, CSAD, ARG2, TSTA3, FH, BCKDHA, GCDH, GUSB, MAOA, CS, EPHX2, ACACB, PCK2, ALDH2
	Fatty acid degradation	6	0.000677748	GCDH, ACADS, ALDH2, CPT1A, ALDH3A2, ACSBG1
	Fatty acid beta-oxidation using acyl-CoA dehydrogenase	4	0.00114505	GCDH, ACADS, ETFB, ETFA
	Fatty-acyl-CoA binding	3	0.0391675	GCDH, ACADS, ETFA
	Citrate cycle (TCA cycle)	6	0.000161919	ACO2, OGDHL, CS, PCK2, MDH2, FH
	Tricarboxylic acid cycle	5	0.000184251	ACO2, OGDHL, CS, MDH2, FH
	Pyruvate metabolism	8	4.72676e-06	ME1, LDHA, ALDH2, ACACB, PCK2, MDH2, ALDH3A2, FH
	Carbon metabolism	14	6.89283e-08	ME1, ACO2, PFKL, ACADS, OGDHL, CS, PGD, PGLS, G6PD, H6PD, HAO2, RGN, MDH2, FH
	Pentose phosphate pathway	7	7.40282e-06	PGM2, PGLS, G6PD, PFKL, H6PD, PGD, RGN
	Carbohydrate metabolic process	8	6.61406e-05	LDHA, GANAB, GUSB, HEXA, MGAM, CS, SHPK, MDH2
	Mitochondrial inner membrane	10	0.000126943	SLC25A13, GSTK1, LOC101094311, SLC25A3, VDAC2, ABCB6, CPT1A, MDH2, ALDH3A2, SOD2
	Mitochondrion	22	0.000597494	ME1, GCDH, GPD1, ECH1, ACO2, NUDT13, ACADS, OGDHL, PRDX4, LOC101098145, ACACB, PCK2, PRDX1, BBOX1, GMPPB, TPP1, ARG2, HAO2, CTU2, ALDH2, OAT, FH
	Amino sugar and nucleotide sugar metabolism	6	0.00176673	GMPPB, PGM2, HEXA, TSTA3, NAGK, UGP2
	Lysine degradation	6	0.00252936	GCDH, PLOD3, OGDHL, ALDH2, BBOX1, ALDH3A2
	Arginine and proline metabolism	6	0.00193895	CKM, MAOA, ARG2, ALDH2, OAT, ALDH3A2
	Acetylation	5	0.00206952	RPS3A, MAOA, AARS, EIF3M, RPS7
	Malate metabolic process	3	0.00354742	ME1, MDH2, FH
	Glycolysis / Gluconeogenesis	6	0.00439965	PGM2, LDHA, PFKL, ALDH2, PCK2, ALDH3A2
	Acyl-CoA dehydrogenase activity	3	0.00853541	GCDH, ACADS, ETFA
	Tryptophan metabolism	5	0.00545541	GCDH, MAOA, OGDHL, ALDH2, ALDH3A2
	Valine, leucine and isoleucine degradation	5	0.0105716	BCKDHA, ACADS, ALDH2, HIBADH, ALDH3A2
	Glycoside hydrolase, superfamily	4	0.0129002	GANAB, GUSB, HEXA, MGAM
	Glyoxylate and dicarboxylate metabolism	4	0.0142324	ACO2, HAO2, CS, MDH2
	Galactose metabolism	4	0.0156653	PGM2, PFKL, MGAM, UGP2
	Ascorbate and aldarate metabolism	3	0.0229323	ALDH2, RGN, ALDH3A2
Inhibition of serine protease activity and coagulation	Blood microparticle	10	1.79273e-07	APOA4, LOC101083474, SERPINF2, PON1, JCHAIN, VTN, SLC4A1, CPN2, AHSG, C8G
	Serine-type endopeptidase inhibitor activity	5	0.00893703	SERPINF1, SERPINF2, SERPIND1, ITIH3, SERPINH1
	Protease inhibitor I4, serpin, conserved site	4	0.00476188	SERPINF1, SERPINF2, SERPIND1, SERPINH1
	Complement and coagulation cascades	7	0.0021364	F13B, C8B, CFB, SERPINF2, CFI, SERPIND1, C8G
	SERPIN	4	0.00279514	SERPINF1, SERPINF2, SERPIND1, SERPINH1
	Serpin family	4	0.00526389	SERPINF1, SERPINF2, SERPIND1, SERPINH1
	Serpin domain	4	0.00579657	SERPINF1, SERPINF2, SERPIND1, SERPINH1
Redox balance	Oxidoreductase	14	2.13667e-07	ME1, GCDH, GPD1, LDHA, ACADS, MAOA, PGD, LOC101094311, HIBADH, ALDH3A2, SOD2, ALDH2, NDUFS3, MDH2
	NAD	5	0.00482342	GPD1, LDHA, NDUFS3, MDH2, HIBADH
	Dehydrogenase, multihelical	3	0.00510222	GPD1, PGD, HIBADH
	NAD(P)-binding domain	10	0.00018426	ME1, GPD1, LDHA, H6PD, PGD, LOC101098145, TSTA3, DDO, MDH2, HIBADH
	Peroxisome	10	2.51605e-05	PAOX, ECH1, NUDT13, GSTK1, HAO2, LOC101098145, EPHX2, DDO, PRDX1, SOD2
	Cell redox homeostasis	4	0.0420687	TXNDC5, PRDX4, PDIA6, PRDX1
	Electron carrier activity	4	0.0221115	GCDH, ACADS, ETFB, ETFA
	Peroxisome	4	0.026111	GSTK1, HAO2, LOC101098145, EPHX2
RNA translation	Structural constituent of ribosome	11	0.000251665	RPS26, RPS19, SLC25A13, LOC101092708, RPS3A, RPL9, SLC25A3, RPLP2, RPL37A, RPS20, RPS7
	Ribosome	8	0.0114966	RPS26, RPS19, RPS3A, RPL9, RPLP2, RPL37A, RPS20, RPS7
	Translation	9	0.00124452	RPS26, RPS19, SLC25A13, LOC101092708, RPS3A, SLC25A3, RPL37A, RPS20, RPS7
	poly(A) RNA binding	21	0.0175066	RTN4, LOC101082749, GANAB, FSCN1, CS, SYNCRIP, SERPINH1, PRDX1, LOC101089263, APEH, CORO1A, LRP1, RPS19, SRSF7, RPS3A, SNRPB, MAP4, RPL37A, RPS20, KPNB1, MDH2
	Cytosolic small ribosomal subunit	5	0.000687298	RPS26, RPS19, RPS3A, RPS20, RPS7
	Cytosolic large ribosomal subunit	4	0.0248235	LOC101092708, RPL9, RPLP2, RPL37A
Other	Signal	47	1.18286e-06	RAB7A, GANAB, HEXA, SUSD2, PRDX4, JCHAIN, PTK7, PDIA6, VTN, SERPINH1, CPN2, AHSG, F13B, APOA4, TTR, TPP1, PLOD3, LTF, ITIH3, RPN2, NDUFS3, GPNMB, MATN2, EFEMP2, GUSB, CDHR2, ERP29, EPHX2, CES5A, MGP, NID2, ACACB, MCAM, ECM1, C8G, C8B, LAMP2, LRP1, SERPINF1, H6PD, SERPINF2, GLMP, LOC101099498, ARSA, SERPIND1, ENG, MFAP5
	Myelin sheath	10	3.87246e-05	LOC101081808, ACO2, FSCN1, LOC101094311, SLC25A3, NDUFS3, VDAC2, PRDX1, MDH2, SOD2
	Epithelial cell differentiation	6	0.000385384	PTER, TPP1, GSTK1, CDHR2, ANXA4, CPT1A
	Six-bladed beta-propeller, TolB-like	5	0.000953542	APEH, LRP1, PON1, RGN, NID2
	Muscle contraction	4	0.00430762	MYBPC1, CALD1, MYL1, ACTN2
	Focal adhesion	11	0.00333366	RPS19, LRP1, RPS3A, RPL9, YWHAQ, PTK7, RPLP2, RPL37A, ACTN2, MCAM, ENG
	Lysosome	8	0.00587199	SGSH, LAMP2, TPP1, GUSB, HEXA, ARSA, ATP6V1H, CTSH
	Membrane	20	0.00607503	ECH1, GANAB, PFKL, HEXA, GUSB, AARS, ERP29, SYNCRIP, RPLP2, CAD, RPS26, LAMP2, RPS19, RPL9, PSMD1, PSMB2, YWHAQ, RPS20, CFI, MVP
	Thioredoxin domain	4	0.00893557	TXNDC5, PRDX4, PDIA6, PRDX1
	Thioredoxin-like fold	6	0.00914275	GSTK1, TXNDC5, ERP29, PRDX4, PDIA6, PRDX1
	Cytosol	20	0.00964473	RAB7A, PDXK, AARS, EPHX2, PRDX4, CAD, ATP6V1G1, NAPRT, PGM2, CORO1A, LOC101083433, RPS3A, CTU2, GLMP, RAB14, SNRPB, HSPA4L, CA3, CTSH, FH
	6-phosphogluconate dehydrogenase, C-terminal-like	3	0.010704	GPD1, PGD, HIBADH
	Lysosome	6	0.0163588	RAB7A, TPP1, GUSB, HEXA, GLMP, CTSH
	Cytoplasm	8	0.0223465	PFKL, RPS3A, FSCN1, AARS, CTU2, MAP4, EIF3M, RPS7
	Retina homeostasis	3	0.0234817	JCHAIN, LTF, PRDX1
	Complement Clr-like EGF domain	3	0.0246505	LRP1, EFEMP2, NID2
	Protein processing in endoplasmic reticulum	8	0.0285268	GANAB, TXNDC5, ERP29, HSPA4L, PDIA6, SEC13, RPN2, HSPA8
	Lysosomal membrane	6	0.0327411	LAMP2, LRP1, RAB14, ATP6V1H, MYLPF, ATP6V1G1
	Calcium ion binding	14	0.0335319	MATN2, EFEMP2, MYL1, CDHR2, S100A11, MGP, MYLPF, ACTN2, NID2, ANXA4, LRP1, SLC25A13, PON1, RGN
	Pentose and glucuronate interconversions	3	0.0340399	GUSB, UGP2, XYLB
	Lipid homeostasis	3	0.0433423	GCDH, ACADS, ETFA
	Amoebiasis	6	0.0452386	C8B, RAB7A, COL4A1, ARG2, ACTN2, C8G
	Glycosaminoglycan degradation	3	0.0468089	SGSH, GUSB, HEXA

## Sheet: SupplementaryTable6
Supplementary Table 6. Gene Ontology Biological process, Molecular Function, Cellular Component and Pathway analyses by Panther software on proteins up regulated and expressed in cats affected by renal amyloidosis. Enrichment scores, nominal P-values and False Discovery Rate (FDR) are reported for each GO term.
GO biological process complete
	Fold Enrichment	Raw P-value	FDR
negative regulation of peptidase activity (GO:0010466)	6.15	7.06E-05	2.04E-02
translation (GO:0006412)	3.54	6.02E-05	1.82E-02
peptide biosynthetic process (GO:0043043)	3.46	7.72E-05	2.18E-02
fatty acid beta-oxidation using acyl-CoA dehydrogenase (GO:0033539)	69.19	1.62E-06	8.26E-04
NADPH regeneration (GO:0006740)	64.87	9.10E-08	6.72E-05
pentose-phosphate shunt (GO:0006098)	64.87	9.10E-08	6.37E-05
glucose 6-phosphate metabolic process (GO:0051156)	39.92	5.83E-07	3.69E-04
NADP metabolic process (GO:0006739)	32.43	1.35E-06	7.49E-04
tricarboxylic acid cycle (GO:0006099)	20.76	8.83E-06	3.67E-03
aerobic respiration (GO:0009060)	13.31	6.04E-05	1.78E-02
drug catabolic process (GO:0042737)	11.53	1.12E-04	3.05E-02
glucose metabolic process (GO:0006006)	10.81	1.49E-04	3.88E-02
monosaccharide metabolic process (GO:0005996)	8.86	2.30E-05	8.06E-03
cellular respiration (GO:0045333)	8.35	3.29E-05	1.07E-02
organic acid catabolic process (GO:0016054)	8.12	3.01E-06	1.48E-03
carboxylic acid catabolic process (GO:0046395)	8.12	3.01E-06	1.43E-03
drug metabolic process (GO:0017144)	7.53	1.27E-08	1.20E-05
carbohydrate metabolic process (GO:0005975)	7.39	1.16E-11	1.71E-08
generation of precursor metabolites and energy (GO:0006091)	6.89	3.69E-09	3.78E-06
carboxylic acid metabolic process (GO:0019752)	6.35	2.33E-14	7.74E-11
oxoacid metabolic process (GO:0043436)	6.02	8.06E-14	2.14E-10
organic acid metabolic process (GO:0006082)	5.85	1.57E-13	3.47E-10
small molecule catabolic process (GO:0044282)	5.77	4.02E-05	1.27E-02
cellular amino acid metabolic process (GO:0006520)	5.52	2.14E-05	7.68E-03
small molecule metabolic process (GO:0044281)	5.42	1.34E-21	1.78E-17
oxidation-reduction process (GO:0055114)	5.33	2.72E-17	1.81E-13
cofactor metabolic process (GO:0051186)	4.89	1.34E-04	3.57E-02
carbohydrate derivative metabolic process (GO:1901135)	4.24	2.18E-08	1.81E-05
nucleobase-containing small molecule metabolic process (GO:0055086)	4.11	5.30E-05	1.64E-02
peptide metabolic process (GO:0006518)	4.06	8.23E-07	4.97E-04
organophosphate metabolic process (GO:0019637)	3.91	1.39E-06	7.42E-04
cellular amide metabolic process (GO:0043603)	3.90	9.23E-08	6.14E-05
amide biosynthetic process (GO:0043604)	3.45	2.42E-05	8.24E-03
organonitrogen compound biosynthetic process (GO:1901566)	3.29	1.45E-08	1.28E-05
cellular catabolic process (GO:0044248)	2.95	8.14E-06	3.49E-03
cellular nitrogen compound biosynthetic process (GO:0044271)	2.85	1.26E-06	7.28E-04
catabolic process (GO:0009056)	2.84	3.48E-06	1.59E-03
organic substance catabolic process (GO:1901575)	2.82	1.61E-05	5.96E-03
organic substance biosynthetic process (GO:1901576)	2.27	6.36E-06	2.82E-03
biosynthetic process (GO:0009058)	2.20	1.04E-05	4.08E-03
cellular biosynthetic process (GO:0044249)	2.09	1.10E-04	3.04E-02
cellular nitrogen compound metabolic process (GO:0034641)	2.04	1.34E-05	5.07E-03
metabolic process (GO:0008152)	2.00	2.26E-16	1.00E-12
cellular metabolic process (GO:0044237)	1.97	2.85E-12	4.74E-09
organic substance metabolic process (GO:0071704)	1.95	4.19E-13	7.96E-10
organonitrogen compound metabolic process (GO:1901564)	1.95	3.83E-08	3.00E-05
primary metabolic process (GO:0044238)	1.89	5.24E-11	6.96E-08
nitrogen compound metabolic process (GO:0006807)	1.63	9.71E-06	3.91E-03
cellular process (GO:0009987)	1.32	2.80E-05	9.29E-03
biological_process (GO:0008150)	1.31	1.31E-09	1.45E-06
Unclassified (UNCLASSIFIED)	.45	1.31E-09	1.58E-06
GO molecular function complete
oxidoreductase activity, acting on the aldehyde or oxo group of donors (GO:0016903)	13.31	6.04E-05	1.59E-02
oxidoreductase activity, acting on CH-OH group of donors (GO:0016614)	11.41	4.51E-08	2.38E-05
oxidoreductase activity, acting on the CH-OH group of donors, NAD or NADP as acceptor (GO:0016616)	10.99	2.89E-07	1.33E-04
oxidoreductase activity (GO:0016491)	5.37	8.44E-15	7.79E-12
antioxidant activity (GO:0016209)	9.44	2.68E-04	4.50E-02
coenzyme binding (GO:0050662)	7.74	2.22E-10	1.64E-07
exopeptidase activity (GO:0008238)	7.33	2.38E-04	4.39E-02
peptidase regulator activity (GO:0061134)	5.91	2.54E-04	4.47E-02
carbohydrate binding (GO:0030246)	5.57	1.36E-04	2.94E-02
cofactor binding (GO:0048037)	5.19	4.08E-09	2.51E-06
structural constituent of ribosome (GO:0003735)	4.58	1.93E-05	5.94E-03
structural molecule activity (GO:0005198)	3.18	6.36E-05	1.57E-02
identical protein binding (GO:0042802)	2.67	6.32E-06	2.34E-03
catalytic activity (GO:0003824)	2.22	6.31E-17	7.76E-14
hydrolase activity (GO:0016787)	1.99	5.07E-05	1.44E-02
cation binding (GO:0043169)	1.83	1.23E-04	2.83E-02
metal ion binding (GO:0046872)	1.78	2.90E-04	4.65E-02
ion binding (GO:0043167)	1.67	1.38E-05	4.63E-03
molecular_function (GO:0003674)	1.45	1.24E-17	2.29E-14
binding (GO:0005488)	1.42	6.70E-07	2.75E-04
Unclassified (UNCLASSIFIED)	.30	1.24E-17	4.57E-14
transmembrane signaling receptor activity (GO:0004888)	.09	1.80E-04	3.70E-02
G protein-coupled receptor activity (GO:0004930)	< 0.01	1.98E-04	3.84E-02
GO cellular component complete
ribosome (GO:0005840)	4.21	4.27E-05	1.03E-02
ribonucleoprotein complex (GO:1990904)	2.67	2.85E-04	4.81E-02
extracellular space (GO:0005615)	4.00	5.97E-08	2.53E-05
extracellular region part (GO:0044421)	3.63	2.25E-08	1.27E-05
extracellular region (GO:0005576)	2.77	8.98E-07	2.53E-04
mitochondrion (GO:0005739)	3.10	2.65E-07	8.96E-05
cytoplasmic part (GO:0044444)	1.93	1.88E-11	3.18E-08
cytoplasm (GO:0005737)	1.78	4.26E-11	3.60E-08
intracellular (GO:0005622)	1.35	7.75E-05	1.64E-02
intracellular part (GO:0044424)	1.35	7.75E-05	1.46E-02
GO Pathways
TCA cycle (P00051)	34.77	1.74E-04	1.43E-02
Blood coagulation (P00011)	9.87	1.20E-05	1.97E-03

## Sheet: SupplementaryTable7
Supplementary Table 7. Output of miRDeep2 showing the 854 identified miRNAs divided into miRNAs kept after filtering (>10reads/sample; n258) and filtered out miRNAs (<10reads/sample; n596). For each feline miRNA, the predicted start and precursor sequences are reported, as well as the read count. For miRNAs identified by different start and precursor sequences, only the miRNA having the genomic r…
	miRDeep2 provisional ID	Name	total read count	mature read count	consensus mature sequence	consensus start sequence	consensus precursor sequence
Filtered miRNAs	NC_018730.3_21320	-	545043	542129	guacaguacugugauaacuga	caguuaucacagugcugaugc	caguuaucacagugcugaugcuguccauucuaaagguacaguacugugauaacuga
	NC_018737.3_34091	-	199623	189954	accacaggguagaaccacggac	cagugguuuuacccuaugguag	cagugguuuuacccuaugguagguuacgucaugcuguucuaccacaggguagaaccacggac
	NC_018725.3_6039	-	58344	18630	aggacuguccaaccugagaau	aucucagguucgucagcccgug	aggacuguccaaccugagaauggugucuccggggucaaucucagguucgucagcccgug
	NC_018724.3_5609	-	32490	32389	auggcacugguagaauucacug	ugaauuaccgaagggccauaaa	auggcacugguagaauucacugugaacagucucggucagugaauuaccgaagggccauaaa
	NC_018741.3_39910	-	26840	11117	cuuaccagguuguauuguaauu	uuauaauacaaccugauaagug	uuauaauacaaccugauaaguguuacagcacuuaccagguuguauuguaauu
	NC_018723.3_2706	-	15064	15050	gcacauuacccgucugacg	gugaugauuggguguucacg	gugaugauuggguguucacgcuguugugugacaugugccacucuuaaaccuuguuacaacaucagcacauuacccgucugacg
	NC_018728.3_14704	-	14251	13960	auaguagaccguauagcguacg	uauguaacacgguccacuaac	auaguagaccguauagcguacgcuuuaucugugacguauguaacacgguccacuaac
	NC_018738.3_35045	-	12953	12950	guuugaaucccacuucugacacc	uggggugggggugggggg	ugggguggggguggggggcugucuucuguuugaaucccacuucugacacc
	NC_018725.3_7102	-	7509	7473	uugguccccuucaaccagcugu	agcugguaaaauggaacc	agcugguaaaauggaaccaaaucaacuguucaauggauuugguccccuucaaccagcugu
	NC_018734.3_29658	-	7509	7473	uugguccccuucaaccagcugu	agcugguaaaauggaacc	agcugguaaaauggaaccaaaucgccucuucaauggauuugguccccuucaaccagcugu
	NC_018723.3_1520	-	6673	6648	augucuucuuauuuacccc	agagagagaaagagagaauc	augucuucuuauuuaccccccccccuuuuuuaaaguuuauuuuuuuauucugagagagagagaggcagagagagaaagagagaauc
	NC_018739.3_36609	-	4990	4989	guuccggguucgagucccg	ggacgagcgcgcuggacu	ggacgagcgcgcuggacuucuaauccagagguuccggguucgagucccg
	NC_018740.3_38215	-	4264	4263	aaucccacuucugacacc	gugugggugugggugugggugu	aaucccacuucugacaccaaugaaagguucugauugcccaauuccagugugugggugugggugugggugu
	NC_018731.3_23601	-	4064	3925	gagagaucagaggcgcagagu	ccugugccuuuuaccucuuuaa	gagagaucagaggcgcagagugcgucagugucaaugaagccugugccuuuuaccucuuuaa
	NC_018741.3_40354	-	2722	2690	uaugaauggugccuugcugagc	ucgggaaggcaucauucacau	ucgggaaggcaucauucacauagauggauauaugaauggugccuugcugagc
	NC_018738.3_35941	-	2657	2649	cucuacggccauaccaccuugaac	gucaggccugguuagugcuugga	cucuacggccauaccaccuugaacgcacuccgucucuucugaucuuggaagcugaguagggucaggccugguuagugcuugga
	NC_018725.3_7074	-	1091	1065	uucucagguuggacaguccugga	cgggcugacgaaccugagauu	cgggcugacgaaccugagauugaccccggagacaccauucucagguuggacaguccugga
	NC_018726.3_8928	-	936	703	cugguuaguacuuggaug	guuuaaggccauaccauccugaac	guuuaaggccauaccauccugaacaugccugauaucaucugaucucagaagauaagcagggucagaccugguuaguacuuggaug
	NC_018737.3_33714	-	548	547	gugcgacucuggacgcgag	cugccaggcagccccagg	gugcgacucuggacgcgaggcgagggaauucuagcccguuccucugccaggcagccccagg
	NC_018725.3_6968	-	486	482	ucccuguucuccaggagcucau	agagcaugagcagggaaggggca	ucccuguucuccaggagcucaucuauuuuuuuuuuaaguuuauguauuuugagagacagaagagcaugagcagggaaggggca
	NC_018733.3_28048	-	256	255	gauuugcuuuuuucugaug	gacgaucguguuagcagacu	gacgaucguguuagcagacugggaggcugugagcuuuguggcagcgucuuugauuugcuuuuuucugaug
	NC_018729.3_18908	-	213	105	gcccgaucuugucugauc	uaagcagggucgggucug	gcccgaucuugucugaucucagaggcuaagcagggucgggucug
	NC_018726.3_8619	-	183	182	gagcuccacguugggcgu	agccccacguuggacucu	agccccacguuggacucuaugaacgucgagcuccacguugggcgu
	NC_018730.3_21708	-	139	135	gcgggcccccgggggccgg	gcccccgcgcggccugucaccgc	gcccccgcgcggccugucaccgcgccccccccccggucgggggaggccgcgggcccccgggggccgg
	NC_018736.3_31770	-	17798	17796	gggcccgcccccgcggcc	ccgcguuuccgggcccgc	gggcccgcccccgcggccgcccccgccgccgccgcucaccuggcgccgccccgcccgcguuuccgggcccgc
	NC_018738.3_36088	-	1236	1235	ccccccgcucuccucuca	agggcaggggaggagggc	agggcaggggaggagggccccggagcagggcuucagaagccccccgcucuccucuca
	NC_018733.3_27088	-	50	50	gucucccccucccuuccc	gaaggggccaaggggguggggc	gucucccccucccuucccgaagguggaaggggccaaggggguggggc
	NC_018729.3_18944	-	2754	2754	cccgcguggcuccccccg	gggggcuccauguuagcagggag	gggggcuccauguuagcagggagcccccgcguggcuccccccg
	NC_018732.3_26240	-	231	231	uagagaagugaaaggaagcuc	gcuuccuuucacuucuuuaac	gcuuccuuucacuucuuuaacugcucugugaaaaguagagaagugaaaggaagcuc
	NC_018726.3_8369	-	352	347	ugcccggggcacccccgcu	ugggaguaguccccgggcucc	ugggaguaguccccgggcucccagcggccagcucggucacaccggcgggaggcucgggugcccggggcacccccgcu
	NC_018736.3_32583	-	54	54	ggggccgccgccuccuccc	gcggaggauaggacgggcucgg	gcggaggauaggacgggcucggcgccccugcccuuccgccucuuugccgcggcagauggcccggggccgccgccuccuccc
	NC_018726.3_9493	-	2483	2483	ucuccgccccaccccgcg	gggggaagggggagcaggaagg	ucuccgccccaccccgcgcgcccgaggccuguccgggcgggggaagggggagcaggaagg
	NC_018727.3_13107	-	144	144	gcuccuuuggucccucgcu	uggggaggccgccauggggcag	gcuccuuuggucccucgcuccugcagagaugacagggguggggaggccgccauggggcag
	NC_018730.3_22270	-	805	805	uuggugcugccggggcuccc	gagcacccgggagcaggagagc	gagcacccgggagcaggagagcccgugcgguuauggggugggcuuggugcugccggggcuccc
	NC_018740.3_37965	-	649	649	cccguggagcagaagggc	ccugcucugggug	cccguggagcagaagggcuagaggggucacauuaucuguggggggguccugcucugggug
	NC_018730.3_20992	-	245	245	ucucuguccuccaggagccca	gggaccacggucagagagg	gggaccacggucagagaggaggguaacucgcucucuguccuccaggagccca
	NC_018739.3_36967	-	3092	3092	cgagagcucggguuugaa	cgacggguuccucc	cgagagcucggguuugaacccuggcucugccacuucuaucugagcugggccaccuucgacggguuccucc
	NC_018739.3_36196	-	110428	110428	cccaggucccuguucgggcgc	ccccgaggucaggguccugagggu	cccaggucccuguucgggcgccacuugucgcgaccggcgcgacaaaccccgaggucaggguccugagggu
	NC_018739.3_36383	-	233986	233986	gucuacggccauaccaccc	gugugugucacagaggauau	gugugugucacagaggauaugcgggugucagaaagucacuucugucuacggccauaccaccc
	NC_018734.3_28894	-	2167	2167	cuccuccgccucaccccg	agcagaggccggaugagggag	cuccuccgccucaccccgcuggaaagcagaggccggaugagggag
	NC_018727.3_12558	-	365	365	ucccggguuuuggcacca	uggccucuggcuuggcgagg	uggccucuggcuuggcgaggagggagcucagccaagggaggcgagcuacuaccuccucccggguuuuggcacca
	NC_018729.3_18936	-	9136	9136	cguuccugcuuuccccug	acccagagagaacggg	acccagagagaacggguuccaaguggaggacgcccguuccugcuuuccccug
	NC_018724.3_5706	-	253	252	cccccccccaugcccggggc	uuccgggcuaggggccgagg	uuccgggcuaggggccgagggcggucaccccccucuccacucugccccccccccccaugcccggggc
	NC_018725.3_6115	-	309	309	cacggggccccgggcaccu	aggcaugggcccucugaa	aggcaugggcccucugaaacacggggccccgggcaccu
	NC_018730.3_22053	-	697	697	uucaggucccuguuugggc	uauggaccuggggc	uucaggucccuguuugggcaccacuuguugaccucaaugggcuauggaccuggggc
	NW_019365585.1_40446	-	14070	14070	auagggugcuguaggcuu	gccucccacccuuucc	auagggugcuguaggcuuaugccucccacccuuucc
	NC_018741.3_38546	-	336	336	uucggauacccggucccccgc	augggaacgaucugggag	uucggauacccggucccccgcugagagcuccuagaagcucagagcugcaccaaugcucucagccaaaugggaacgaucugggag
	NC_018730.3_20699	-	124857	123389	ggggauguagcucagugguaga	guccuggguucgaucccc	ggggauguagcucagugguagagcgcaugcuuagcaugcaugagguccuggguucgaucccc
	NC_018740.3_38393	-	246	246	accaggauggcugagugg	guuuagcaagggcuugggcu	accaggauggcugaguggguguuuagcaagggcuugggcu
	NC_018738.3_35802	-	15621	15621	aaccgggcgguaacacca	gugagcccggcuucc	gugagcccggcuuccggugcaggaaccgggcgguaacacca
	NC_018732.3_25639	-	4431	4431	gggccugguuaguacuugga	caaggaccuagcccua	gggccugguuaguacuuggaugggagccagugauuguuucaaggaccuagcccua
	NC_018726.3_8147	-	1111	1111	uugcugguguggagccgggcg	ccggggcucccccagcaagg	ccggggcucccccagcaaggccguggaaaaccuacccucccagcuuccccuuuucacaccuugcugguguggagccgggcg
	NC_018726.3_9709	-	403	403	uuccagguucgaguccug	ggaggagccauguaccugagcu	uuccagguucgaguccuggucugcagcuuaccaagcugcacgaccuaggaggagccauguaccugagcu
	NC_018727.3_12196	-	428	428	cccucccuucccggggug	ccccaggaccuggug	ccccaggaccuggugcccccuugcugcucccucccuucccggggug
	NC_018730.3_21281	-	69021	69021	uccaccauguucccgugg	aucauaggaggauggcuggaua	uccaccauguucccguggguuagugcaaugagagcacuugucccaucauaggaggauggcuggaua
	NC_018724.3_4857	-	76	76	aaagguuugggccuggcc	gcaggccuuccuccccuuuca	aaagguuugggccuggcccagcagcaggccuuccuccccuuuca
	NC_018735.3_30916	-	551174	551167	guacaguacugugauaacuga	ucgguuaucaugguaccgaugcu	ucgguuaucaugguaccgaugcuguaugucugaaagguacaguacugugauaacuga
	NC_018741.3_39454	-	198	198	uuggcuccuggcuggcuc	cacauccaggucaaauccguacc	uuggcuccuggcuggcucccuggggccuccaacccccacauccaggucaaauccguacc
	NC_018730.3_21020	-	1769	1756	cccggauagcucagucgg	ugagcucacaacccugag	ugagcucacaacccugagaucaagaaucagaugcuuggggcucccggauagcucagucgg
	NC_018732.3_24309	-	5777	5777	cuccuggcuggcucgcca	gcagcccaagccccacaccgga	gcagcccaagccccacaccggacucccuccuggcuggcucgcca
	NC_018728.3_14735	-	2001	2001	uaugcaaggacaagcucucu	agagguuauccuucguguguu	agagguuauccuucguguguuucuaugauuguaaugaauaugcaaggacaagcucucu
	NC_018729.3_16994	-	41	41	uauugccauugaugauug	gucuggguggaaaagaaaga	uauugccauugaugauuguucuuguccuccgugggaauaagagggagaggaugcagucuggguggaaaagaaaga
	NC_018728.3_14215	-	43	43	agucgguagaccaugagac	cuuucuggugcuuucugu	cuuucuggugcuuucuguuugggaauauuauuaauuuuacuuauuuaguagauauguuccuauucagucgguagaccaugagac
	NC_018725.3_6091	-	893	893	ccccccguucuccucucc	agaggugaccguggggcc	agaggugaccguggggccucuuuccucccagaugggcccuugccccccguucuccucucc
	NC_018729.3_18537	-	2561	2561	auccaggugcccccucca	ggguaagggcacuagaaaag	auccaggugcccccuccauuuucuuuauaaaaaaagugggguaagggcacuagaaaag
	NC_018731.3_22438	-	192694	192694	ccgggagcuguaggcuuu	caccuagcuccaaggaa	caccuagcuccaaggaaaaccgggagcuguaggcuuu
	NC_018734.3_28736	-	4331	4331	aaggacaagagaagugac	caccucuuuguaacuuga	aaggacaagagaagugacagccagagguugagaggggcuuagaucugucaccucuuuguaacuuga
	NC_018735.3_30238	-	3503	3503	aaccccggcaucuccacc	gagagagcacugcaggguuuc	aaccccggcaucuccacccaaaggaaagaacgauccccugaagagagagagcacugcaggguuuc
	NW_019367678.1_40856	-	59982	59982	gcaucccauccucgucgcc	ggaagaggagggacugcga	gcaucccauccucgucgccaagaauugucguuggaaauucuauaaggaagaggagggacugcga
	NW_019368574.1_41036	-	214617	214617	ggguucgauucccggucagggaa	uguagguugguuguugggcuuug	ggguucgauucccggucagggaaguggggcuuuuuuuuuuuuuuuugcuuuugguuuuguagguugguuguugggcuuug
	NC_018729.3_16642	-	1234	1234	acugguugcuguaggcuu	cccugcagcaaccaugaa	acugguugcuguaggcuuugcccccauucuccaucucaaucugauccccagugguugaacccugcagcaaccaugaa
	NC_018735.3_30118	hsa-let-7a-5p	1048229	1047801	ugagguaguagauuguauaguu	cuauacaaucuauugccuuccc	ugagguaguagauuguauaguugugggguagugauuuuacccuguucaggagauaacuauacaaucuauugccuuccc
	NC_018729.3_17806	hsa-let-7a-5p			ugagguaguagguuguauaguu	cuauacaaucuacugucuuucc	ugagguaguagguuguauaguuuggggcucugcccugcucuggguaacuauacaaucuacugucuuucc
	NC_018732.3_25645	hsa-let-7a-5p			ugagguaguagguuguauaguu	cuguacagccuccuagcuuucc	ugagguaguagguuguauaguuuagaauuacaucaagggagauaacuguacagccuccuagcuuucc
	NC_018729.3_17256	hsa-let-7a-5p			ugagguaguaguuugugcuguu	cugcgcaagcuacugccuugcu	ugagguaguaguuugugcuguuggucggguugugacauugcccgcuguggagauaacugcgcaagcuacugccuugcu
	NC_018724.3_4865	hsa-let-7a-5p			ugagguaguaguuuguacaguu	cuguacaggccacugccuugcc	ugagguaguaguuuguacaguuugagggucuaugauaccacccgguacaggagauaacuguacaggccacugccuugcc
	NC_018731.3_23447	hsa-let-7a-5p			ugagguaguagguuguaugguu	cuguacaaccuucuagcuuucc	ugagguaguagguuguaugguuuagaguuacacccugggaguuaacuguacaaccuucuagcuuucc
	NC_018741.3_39799	hsa-let-7a-5p			ugagguaguaaguuguauuguu	cuauacaacuuacuacuuuccc	ugagguaguaaguuguauuguugugggguagggauuuuaggccccaauuagaagauaacuauacaacuuacuacuuuccc
	NC_018737.3_34369	hsa-let-7a-5p			ugagguaggagguuguauaguu	cuauacggccuccuagcuuucc	ugagguaggagguuguauaguugaggaggacacccacggagaucacuauacggccuccuagcuuucc
	NC_018735.3_30119	hsa-let-7a-5p			agagguaguggguugcauaguu	cugugccgugcaccugccacgug	cugugccgugcaccugccacguggaugcccagcggggacgugggccccuaggaagagguaguggguugcauaguu
	NC_018724.3_3949	hsa-let-7a-5p			ugagguagaagauuauag	agacauauuuuugaaucaau	agacauauuuuugaaucaauuuauaaauacaaauugagguagaagauuauag
	NC_018725.3_6411	hsa-miR-103a-3p			agcagcauuguacagggcuauga	agcuucuuuacagugcugccuug	agcuucuuuacagugcugccuuguagcauucgggucaagcagcauuguacagggcuauga
	NC_018733.3_27824	hsa-miR-103a-3p			agcagcauuguacagggcuau	agcuucuuuacaguguugccuug	agcuucuuuacaguguugccuuguggcauggaguucaagcagcauuguacagggcuau
	NC_018723.3_1229	hsa-miR-103a-3p	276759	276727	agcagcauuguacagggcuauga	ggcuucuuuacagugcugccuug	ggcuucuuuacagugcugccuuguugcauauggaucaagcagcauuguacagggcuauga
	NC_018730.3_20436	hsa-miR-10a-5p	29052681	29048282	uacccuguagaaccgaauuugu	agauucgauucuaggggaau	uacccuguagaaccgaauuugugugguauccacauagucacagauucgauucuaggggaau
	NC_018736.3_32336	hsa-miR-10a-5p			uacccuguagauccgaauuugu	caaauucguaucuaggggaau	uacccuguagauccgaauuuguguaaggaauuuuguggucacaaauucguaucuaggggaau
	NC_018726.3_10068	hsa-miR-1199-5p	995	984	acugagccacccaggugcccc	ccuggcuggcucagucag	acugagccacccaggugccccugaaaauuaucuuuaaaaaauauuuuuuagaggcaccuggcuggcucagucag
	NC_018731.3_23747	hsa-miR-1224-5p	1376	1265	gugaggacucgggagguggagggu	ccccaccuccucucuccucagg	gugaggacucgggagguggaggguggugcugccagggccagggcacugucucagcucacuucuccccccaccuccucucuccucagg
	NC_018734.3_29462	hsa-miR-1231			gugucuggaacucugagg	ucaggguaccuucau	gugucuggaacucugaggaccucaggguaccuucau
	NC_018734.3_29460	hsa-miR-1231			gugucuggaacucugagg	ucaggguaccuucau	gugucuggaacucugaggaccucaggguaccuucau
	NC_018728.3_14687	hsa-miR-1231	1028	1028	gugucuggaacucugaggu	ccaccagugacaaug	ccaccagugacaaugggugauaauauaugagucauauauuauggagaugugucuggaacucugaggu
	NC_018738.3_35637	hsa-miR-1237-3p	107	107	uccuucugaucuaggccc	gccaggucgcgagaggc	uccuucugaucuaggcccacugccaggucgcgagaggc
	NC_018728.3_16307	hsa-miR-1247-5p	7656	6474	acccgucccgugcguccccgga	cgggaacgucgagacuggagc	acccgucccgugcguccccggacguugcucucugccccgggaacgucgagacuggagc
	NC_018727.3_12020	hsa-miR-1247-5p			gcccgucccugccccuugccc	ccaacgggaagagacgggaac	ccaacgggaagagacgggaacagcagaugcgcuuccugguggaagaugcgagccccugacgcccgucccugccccuugccc
	NC_018729.3_18948	hsa-miR-1249-3p	2727	2721	acgcccuucccccccuucuuca	aggagggaggagaugggcc	aggagggaggagaugggccaaguucccucugccuggaacgcccuucccccccuucuuca
	NC_018726.3_8536	hsa-miR-1251-3p	59	59	ugcuuugcgcaguggcag	ggacuacagacagagaaau	ugcuuugcgcaguggcaggcacuccucuggugggauuugccuggacuacagacagagaaau
	NC_018741.3_38798	hsa-miR-1251-3p			agcuuugcgcagggcagu	ugcacuggaggggcacc	agcuuugcgcagggcagugccagggggaauuagucccauuaaagaccacaugcacuggaggggcacc
	NC_018729.3_17532	hsa-miR-1251-5p			acucuagcugccaaaggcgcu	cgcuuugcucagccaguguag	acucuagcugccaaaggcgcuucuccuucugaacagagcgcuuugcucagccaguguag
	NC_018731.3_23445	hsa-miR-125b-5p			ucccugagacccuaacuuguga	acaagucaggcucuugggacc	ucccugagacccuaacuugugagguauuuuaguaacaucacaagucaggcucuugggacc
	NC_018732.3_25643	hsa-miR-125b-5p			ucccugagacccuaacuuguga	acggguuaggcucuugggagcu	ucccugagacccuaacuugugauguuuaccguuuaaauccacggguuaggcucuugggagcu
	NC_018736.3_32261	hsa-miR-125b-5p			ucccugagauccuaaccug	uuguauaggagucuugga	uuguauaggagucuuggagguuugaucccugagauccuaaccug
	NC_018737.3_34367	hsa-miR-125b-5p	302698	301899	ucccugagacccuuuaaccugu	acaggugagguucuugggagc	ucccugagacccuuuaaccugugaggacauccagggucacaggugagguucuugggagc
	NC_018725.3_6508	hsa-miR-125b-5p			ucccugagaccuuaaccucu	aggugucuugucuugccacagcguu	ucccugagaccuuaaccucuggggcuacuucuugaggccucucccaggugucuugucuugccacagcguu
	NC_018731.3_22495	hsa-miR-125b-5p			ucccugagccccuaccuugu	agggcggaggggcguggcuuggagu	agggcggaggggcguggcuuggaguaggugggucccgccuccacugggggccggcucucuguucccugagccccuaccuugu
	NC_018735.3_31611	hsa-miR-126-5p	1688735	1449223	cauuauuacuuuugguacgcg	ucguaccgugaguaauaaugcg	cauuauuacuuuugguacgcgcugugacacuucaaacucguaccgugaguaauaaugcg
	NC_018726.3_9542	hsa-miR-126-5p			cauuauuacuuuuguuaccc	cugacucaaaguaaaaugua	cugacucaaaguaaaauguaauauuauugcauuauuacuuuuguuaccc
	NC_018728.3_14631	hsa-miR-127-3p	24956	24413	ucggauccgucugagcuuggc	cugaagcucagagggcucugauu	cugaagcucagagggcucugauucagaaagaucaucggauccgucugagcuuggc
	NC_018738.3_35622	hsa-miR-1281	139	139	ccgccuccccccaacccc	ugccggggggugcggcg	ugccggggggugcggcgcgccaccgccuccccccaacccc
	NC_018740.3_37411	hsa-miR-1288-5p	633	622	ccagaucauucuaagguggagc	cccaccucagaaacugaucuaacc	cccaccucagaaacugaucuaaccagguucguaaagcugccagaucauucuaagguggagc
	NC_018732.3_24854	hsa-miR-129-5p			cuuuuugcggucugggcuugc	aagcccuuaccccaaaaagcau	cuuuuugcggucugggcuugcuguacauaacucaauagccggaagcccuuaccccaaaaagcau
	NC_018724.3_4186	hsa-miR-129-5p	4376	3976	cuuuuugcggucugggcuugc	aagcccuuaccccaaaaaguau	cuuuuugcggucugggcuugcuguuccucucaacaguagucaggaagcccuuaccccaaaaaguau
	NC_018733.3_27559	hsa-miR-1296-5p	1388	1373	uuagggcccuggcuccaucucc	aguggggcuucgacccuaacc	uuagggcccuggcuccaucuccuuuaggaaaaccuucuguggggaguggggcuucgacccuaacc
	NC_018734.3_29441	hsa-miR-1306-5p	906	836	ccaccuccccugcaaacgucc	acguuggcucugguggugaugg	ccaccuccccugcaaacguccagugaugcagagguaauggacguuggcucugguggugaugg
	NC_018733.3_27915	hsa-miR-1307-5p	37318	27941	ucgaccggaccucgaccggcu	acucggcguggcgucggucgugg	ucgaccggaccucgaccggcucgucuauguugccaaucgacucggcguggcgucggucgugg
	NC_018734.3_28383	hsa-miR-130a-3p			cagugcaaugaugaaagggca	acucuuucccuguugcacuacu	acucuuucccuguugcacuacugugggccgcugggaagcagugcaaugaugaaagggca
	NC_018734.3_28381	hsa-miR-130a-3p			cagugcaaugauauugucaaagc	gcucugacgagguugcacuacu	gcucugacgagguugcacuacugugcuuugagaagcagugcaaugauauugucaaagc
	NC_018732.3_24915	hsa-miR-130a-3p	147036	146859	cagugcaauguuaaaagggc	gcucuuuucacauugugcuacu	gcucuuuucacauugugcuacugucugcaccuaccacuagcagugcaauguuaaaagggc
	NC_018736.3_32241	hsa-miR-130a-3p			uagugcaauauugcuuauagggu	acccuaucgauauugucucugc	acccuaucgauauugucucugcuguguaaauagcucugaguagugcaauauugcuuauagggu
	NC_018736.3_32239	hsa-miR-130a-3p			cagugcaauaguauugucaaagc	gcucugacuuuauugcacuacu	gcucugacuuuauugcacuacuguacuuuacagcuagcagugcaauaguauugucaaagc
	NC_018732.3_24807	hsa-miR-1343-3p	2538	2517	cuccuggggcccgcacucucgc	uggggagcggcccccgggcggg	uggggagcggcccccgggcgggccucugcucuggccccuccuggggcccgcacucucgc
	NC_018738.3_35459	hsa-miR-1343-3p			guccuggguucaaauuccg	agcccuggauccagagacca	agcccuggauccagagaccacaguguccuggguucaaauuccg
	NC_018724.3_4872	hsa-miR-1343-3p			guccuggguucagauccug	gggugggagccuagguuca	gggugggagccuagguucagggaacacacaguccuggguucagauccug
	NC_018737.3_34980	hsa-miR-1343-3p			guccuggguucgggcccc	cgcuuggccaguccuc	cgcuuggccaguccuccccccccccccccccccccguccuggguucgggcccc
	NC_018729.3_17536	hsa-miR-135a-5p	2243	2133	uauggcuuuuuauuccuauguga	uguagggauggaagccaugaaa	uauggcuuuuuauuccuaugugauaguaauaaagucucauguagggauggaagccaugaaa
	NC_018724.3_4869	hsa-miR-135a-5p			uauggcuuuuuauuccuauguga	auauagggauuggagccguggc	uauggcuuuuuauuccuaugugauucuacugcucacucauauagggauuggagccguggc
	NC_018739.3_37073	hsa-miR-135a-5p			uauggcuuuucauuccuaugug	auguagggcuaaaagccauggg	uauggcuuuucauuccuaugugauugcuguuucuaauucauguagggcuaaaagccauggg
	NC_018728.3_14635	hsa-miR-136-3p	8124	5488	caucaucgucucaaaugagucu	acuccauuuguuuugaugaug	acuccauuuguuuugaugauggauucuuacgcuccaucaucgucucaaaugagucu
	NC_018731.3_23242	hsa-miR-138-5p	20009	19862	agcugguguugugaaucaggccg	gcuacuucacaacaccagggu	agcugguguugugaaucaggccguugccacucagagaacggcuacuucacaacaccagggu
	NC_018737.3_34000	hsa-miR-138-5p			agcugguguugugaaucaggccg	gcuauuucacgacaccagggu	agcugguguugugaaucaggccgacgagcagcgcauccucuuacccggcuauuucacgacaccagggu
	NC_018737.3_33999	hsa-miR-138-5p			agcugguguugugaaucaggccg	cccagagccgcggaaccacgugc	cccagagccgcggaaccacgugcagaggaggaagccggcggaguucugguaucguugcugcagcugguguugugaaucaggccg
	NC_018732.3_24602	hsa-miR-139-5p	3335	3305	ucuacagugcacgugucuccagu	uggagacgcggcccuguuggagu	ucuacagugcacgugucuccaguguggcucggaggcuggagacgcggcccuguuggagu
	NC_018730.3_19021	hsa-miR-141-3p	208341	199808	uaacacugucugguaacgauguu	caucuuaccggacagugcugga	caucuuaccggacagugcuggauuucuuggcuugacucuaacacugucugguaacgauguu
	NC_018729.3_16833	hsa-miR-141-3p			uaacacugucugguaaagaug	caucuuccaguacaguguugga	caucuuccaguacaguguuggauggucuaauugugaagcuccuaacacugucugguaaagaug
	NC_018736.3_32264	hsa-miR-142-5p	174263	134660	cauaaaguagaaagcacuacu	uguaguguuuccuacuuuaugga	cauaaaguagaaagcacuacuaacagcacuggaggguguaguguuuccuacuuuaugga
	NC_018723.3_2872	hsa-miR-143-3p	8507410	8504452	ugagaugaagcacuguagcu	ggugcagugcugcaucucuggu	ggugcagugcugcaucucuggucaguugggagucugagaugaagcacuguagcu
	NC_018726.3_9271	hsa-miR-143-3p			ugagaugaaggacuguag	gcagugccuucugguucucucc	gcagugccuucugguucucucccuuguugagaugaaggacuguag
	NC_018725.3_7626	hsa-miR-143-3p			ugagaugaagcacugucag	ugcauggcugguucucagg	ugcauggcugguucucaggacacagaaggaaaggucugagaugaagcacugucag
	NC_018736.3_32093	hsa-miR-144-3p	4969	3633	uacaguauagaugauguacu	ggauaucaucauauacuguaagu	ggauaucaucauauacuguaaguuugcgaugagauacuacaguauagaugauguacu
	NC_018723.3_2869	hsa-miR-145-5p	311486	296488	guccaguuuucccaggaaucccu	auuccuggaaauacuguucuu	guccaguuuucccaggaaucccuuagaugcuaagauggggauuccuggaaauacuguucuu
	NC_018733.3_27206	hsa-miR-146a-5p	205339	205108	ugagaacugaauuccauaggcugu	ggccuagggacucaguucuggu	ugagaacugaauuccauaggcuguaagcucaagcaaauggccuagggacucaguucuggu
	NC_018723.3_2777	hsa-miR-146a-5p			ugagaacugaauuccauggguu	accugugaaguucaguucuuca	ugagaacugaauuccauggguugugucagugucagaccugugaaguucaguucuuca
	NC_018724.3_5476	hsa-miR-148a-3p	467598	464932	ucagugcacuacagaacuuugu	aaaguucugagacacuccgacu	aaaguucugagacacuccgacucugaauaugauagaagucagugcacuacagaacuuugu
	NC_018729.3_17145	hsa-miR-148a-3p			ucagugcaucacagaacuuugu	gaaguucuguuauacacucaggcu	gaaguucuguuauacacucaggcuguggcucucugaaagucagugcaucacagaacuuugu
	NC_018736.3_32341	hsa-miR-148a-3p			ucagugcaugacagaacuuggg	agguucugugauacacuccgacu	agguucugugauacacuccgacucgggcucuggagcagucagugcaugacagaacuuggg
	NC_018730.3_20283	hsa-miR-148a-3p			ucagugcacagaacuugg	auucucugugcucuucugagu	auucucugugcucuucugagugguucauuaaguuaguuucuugcugagguucucagugcacagaacuugg
	NC_018724.3_5014	hsa-miR-148b-5p	223	221	gaguucugggcuguagug	acugcaugucugaggcuu	acugcaugucugaggcuuaggaagagaguucugggcuguagug
	NC_018730.3_20802	hsa-miR-149-5p	7457	7455	ucuggcuccgugucuucacuccc	ggagggagggccgggggc	ucuggcuccgugucuucacucccguguguccgcggagggagggagggccgggggc
	NC_018737.3_33688	hsa-miR-150-5p	39434	39423	ucucccaacccuuguaccagug	ccugguacagguauggggggc	ucucccaacccuuguaccagugcuguggcucagucccugguacagguauggggggc
	NC_018740.3_38446	hsa-miR-151a-3p	388372	257374	cuagacugaggcuccuugagg	ucgaggagcucacagucuagu	ucgaggagcucacagucuaguaugucccagcccuacuagacugaggcuccuugagg
	NC_018735.3_31322	hsa-miR-151a-5p			ucgaggagcucacagucu	gcucugggacacagc	gcucugggacacagcggcagaugugacacaaacccugcccucgaggagcucacagucu
	NC_018729.3_17719	hsa-miR-151a-5p	1664	1664	ucgaggagcucacagucu	acugggcacugagcagugagg	acugggcacugagcagugaggugggcccggccuuguccucgaggagcucacagucu
	NC_018724.3_5768	hsa-miR-153-3p			uugcauagucacaaaagugauc	gucauuuuugugauguugcagcu	gucauuuuugugauguugcagcuaguaauaugagcccaguugcauagucacaaaagugauc
	NC_018730.3_22174	hsa-miR-153-3p			uugcauagucacaaaagugauc	gucauuuuugugaucugcagcu	gucauuuuugugaucugcagcuaguauucgcucuccaguugcauagucacaaaagugauc
	NC_018724.3_5767	hsa-miR-153-3p	2787	2787	uugcauagucacaaaagugauc	aggcugugacucugcugcu	uugcauagucacaaaagugaucauuggaggcugugacucugcugcu
	NC_018734.3_29227	hsa-miR-153-5p			ccauuuuuuguuguuuacuguuu	acaguaaacaacaaaaaugacc	ccauuuuuuguuguuuacuguuuuuuuuauaguaagagacaguaaacaacaaaaaugacc
	NC_018731.3_23409	hsa-miR-155-5p	47544	47536	uuaaugcuaaucgugauaggggu	cuccuacauguuagcauuaaca	uuaaugcuaaucgugauagggguuuuuaccuccgacugacuccuacauguuagcauuaaca
	NC_018731.3_23887	hsa-miR-15a-5p			uagcagcacguaaauauuggcg	accaauauuauugugcugcu	uagcagcacguaaauauuggcguagugaaauaaguauuaaacaccaauauuauugugcugcu
	NC_018723.3_172	hsa-miR-15a-5p	395450	395366	uagcagcacguaaauauuggcg	ccaguauuaacugugcugcug	uagcagcacguaaauauuggcguuaagauucuaaaauuaucuccaguauuaacugugcugcug
	NC_018741.3_40295	hsa-miR-15a-5p			cagcagcaauucauguuuuga	caaaacgugaggcgcugcuau	cagcagcaauucauguuuugaagugcuuuaaacgguucaaaacgugaggcgcugcuau
	NC_018736.3_32723	hsa-miR-15a-5p			uagcagcacagaaauauuggca	ccaauauuggcugugcugcucu	uagcagcacagaaauauuggcacugggaagagagucugccaauauuggcugugcugcucu
	NC_018736.3_32725	hsa-miR-15a-5p			cagcagcacacugugguuugu	caaaccacacugugguguuaga	cagcagcacacugugguuuguacggcacuguggccacguccaaaccacacugugguguuaga
	NC_018723.3_170	hsa-miR-15a-5p			uagcagcacauaaugguuugu	caggccauauugugcugccuca	uagcagcacauaaugguuuguggauuuugaaaaggugcaggccauauugugcugccuca
	NC_018731.3_23889	hsa-miR-15a-5p			uagcagcacaucaugguuuaca	cgaaucauuauuugcugcucu	uagcagcacaucaugguuuacauacuacagucaagaugcgaaucauuauuugcugcucu
	NC_018736.3_32726	hsa-miR-15a-5p			cagcagcacacugugguuugu	ccccaguccugcccccgccc	ccccaguccugcccccgccccagcagcacacugugguuugu
	NC_018738.3_35721	hsa-miR-17-5p	62374	62016	caaagugcuguucgugcagguag	acugcugagcuagcacuucccga	caaagugcuguucgugcagguagugugauuacccgaccuacugcugagcuagcacuucccga
	NC_018723.3_390	hsa-miR-17-5p			uaaagugcuuauagugcagguag	acugcauuaugagcacuuaaagu	uaaagugcuuauagugcagguaguguuuaguuaucuacugcauuaugagcacuuaaagu
	NC_018723.3_384	hsa-miR-17-5p			caaagugcuuacagugcagguag	acugcagugaaggcacuuguagc	caaagugcuuacagugcagguagugauaugugcaucuacugcagugaaggcacuuguagc
	NC_018741.3_40277	hsa-miR-17-5p			caaagugcucauagugcagguag	acuguagugugggcacuuccagu	caaagugcucauagugcagguaguuuuggcuuuacucuacuguagugugggcacuuccagu
	NC_018741.3_40281	hsa-miR-17-5p			aaaagugcuuacagugcagguag	uacugcaaugcaagcacuucuu	aaaagugcuuacagugcagguagcuuuuugagaucuacugcaaugcaagcacuucuu
	NC_018738.3_35723	hsa-miR-17-5p			uaaagugcugacagugcagau	uaccgcacuguggguacuugcu	uaaagugcugacagugcagauagcgguccugcgugcuaccgcacuguggguacuugcu
	NC_018735.3_30656	hsa-miR-181a-5p	2120586	2107601	aacauucaacgcugucggugagu	accaccgaccguugacuguacc	aacauucaacgcugucggugaguuugggauuugaaaaaaccaccgaccguugacuguacc
	NC_018739.3_37021	hsa-miR-181a-5p			aacauucaacgcugucggugagu	accaucgaccguugauuguacc	aacauucaacgcugucggugaguuuggaauuaaaaucaaaaccaucgaccguugauuguacc
	NC_018724.3_3266	hsa-miR-181a-5p			aacauucaaccugucggugagu	accaucgaccguugaguggacc	aacauucaaccugucggugaguuugggcagcucaggcaaaccaucgaccguugaguggacc
	NC_018724.3_3268	hsa-miR-181a-5p			aacauucauuguugucggugggu	ccaccgagggaugaaugucac	aacauucauuguugucgguggguugugaggacggaggccagacccaccgagggaugaaugucac
	NC_018739.3_37019	hsa-miR-181a-5p			aacauucauugcugucgguggg	cucacugaacaaugaaugcaa	aacauucauugcugucgguggguugaacuguguggacaagcucacugaacaaugaaugcaa
	NC_018735.3_30658	hsa-miR-181a-5p			aacauucauugcugucgguggg	cucacugaucaaugaaugc	aacauucauugcugucgguggguuugagucugaaucaacucacugaucaaugaaugc
	NC_018724.3_5605	hsa-miR-182-5p	99558	99549	uuuggcaaugguagaacucacacu	ggugguucuagacuugccaacu	uuuggcaaugguagaacucacacuggugaaguaaugggauccggugguucuagacuugccaacu
	NC_018728.3_13333	hsa-miR-184	4580	4580	uggacggagaacugauaag	uaucacuuuuccagccagc	uaucacuuuuccagccagcuuugugacucuaaguguuggacggagaacugauaag
	NC_018734.3_29443	hsa-miR-185-5p	2228	1765	uggagagaaaggcaguuccuga	aggggcuggcuuuccucuggu	uggagagaaaggcaguuccugaugguccccuccccaggggcuggcuuuccucuggu
	NC_018730.3_21339	hsa-miR-186-5p	575679	575371	caaagaauucuccuuuugggcu	gcccaaaggugaauuuuuuggg	caaagaauucuccuuuugggcuuucugauuuuauuuuaagcccaaaggugaauuuuuuggg
	NC_018741.3_38810	hsa-miR-188-5p	3211	2906	caucccuugcaugguggagggu	cucccacaugcaggguuugca	caucccuugcaugguggagggugagcuuucugaaaaccccucccacaugcaggguuugca
	NC_018723.3_386	hsa-miR-18a-5p	4396	4095	uaaggugcaucuagugcagauag	acugcccuaagugcuccuucugg	uaaggugcaucuagugcagauagugaaguagauuagcaucuacugcccuaagugcuccuucugg
	NC_018741.3_40279	hsa-miR-18a-5p			uaaggugcaucuagugcagu	ugcccuaaaugccccuuccggc	uaaggugcaucuagugcaguuaguguaacaacucagaaucuacugcccuaaaugccccuuccggc
	NC_018736.3_31752	hsa-miR-1908-3p			gcggccgccggggucggc	ugcccgggcgcgcgg	gcggccgccggggucggccggagcgggggcugcccgggcgcgcgg
	NC_018736.3_32704	hsa-miR-1908-3p	66	66	gcggccgcucccggggag	ccccggaggucccaccggccc	ccccggaggucccaccggccccgcaggaacucccuggacggaggcggccgcucccggggag
	NC_018739.3_36692	hsa-miR-190a-5p			ugauauguuugauauuggguug	acuaaauaucaaacauauucuu	ugauauguuugauauuggguuguuuaauuaggaaccaacuaaauaucaaacauauucuu
	NC_018728.3_15361	hsa-miR-190a-5p	4699	4526	ugauauguuugauauauuaggu	acuauauaucaaacauauuccu	ugauauguuugauauauuagguuguuauuuaauccaacuauauaucaaacauauuccu
	NC_018724.3_4825	hsa-miR-191-5p	679617	677765	caacggaaucccaaaagcagcug	cugcgcuuggauuucguuccc	caacggaaucccaaaagcagcuguugucuccagagcauuccagcugcgcuuggauuucguuccc
	NC_018732.3_26441	hsa-miR-192-5p	347150	346849	cugaccuaugaauugacagcc	cugccaauuccauaggucacagg	cugaccuaugaauugacagccaguguucccaucuccccucuggcugccaauuccauaggucacagg
	NC_018739.3_37177	hsa-miR-192-5p			augaccuaugaacugacagaca	ucugucauuucuguaggcc	augaccuaugaacugacagacaauuugccuaagucugucugucauuucuguaggcc
	NC_018736.3_32111	hsa-miR-193a-3p	17942	17114	aacuggccuacaaagucccagu	ugggucuuugcgggcgagauga	ugggucuuugcgggcgagaugagggugucgguucaacuggccuacaaagucccagu
	NC_018738.3_35958	hsa-miR-193a-3p			aacuggcccacaaagucccgcu	cgggguuuugagggcgagauga	cgggguuuugagggcgagaugaguuuauguuuuauccaacuggcccacaaagucccgcu
	NC_018739.3_37179	hsa-miR-194-5p	11086	11086	uguaacagcaacuccaugugga	caguggagaugcuguuacuuu	uguaacagcaacuccauguggacuguguaccaauguccaguggagaugcuguuacuuu
	NC_018729.3_17130	hsa-miR-196a-5p	145972	144444	uagguaguuucauguuguuggga	ucggcaacaagaaacugccuga	uagguaguuucauguuguugggauugaguuuugaacucggcaacaagaaacugccuga
	NC_018736.3_32330	hsa-miR-196a-5p			uagguaguuucauguuguuggg	caacgacauuaaaccacccga	uagguaguuucauguuguugggccuggauuucugaacacaacgacauuaaaccacccga
	NC_018724.3_5485	hsa-miR-196a-5p			uagguaguuuccuguuguuggg	ucgacagcacgacacugccuuca	uagguaguuuccuguuguugggauccaccuuucucucgacagcacgacacugccuuca
	NC_018730.3_19857	hsa-miR-197-3p	13066	13056	uucaccaccuucuccacccagc	cggguagagagggcagugggaggu	cggguagagagggcagugggagguaagagcucuucacccuucaccaccuucuccacccagc
	NC_018740.3_38488	hsa-miR-197-3p			uucaccacuugugcuucccgcag	gcggggggcgcgggggcggacc	gcggggggcgcgggggcggaccccggccgccggaagguucaccacuugugcuucccgcag
	NC_018739.3_36858	hsa-miR-199a-3p			acaguagucugcacauugguu	cccaguguucagacuaccuguuc	cccaguguucagacuaccuguucaggacaaugccguuguacaguagucugcacauugguu
	NC_018724.3_4660	hsa-miR-199a-3p	471205	373716	acaguagucugcacauugguu	cccaguguucagacuaccuguuc	cccaguguucagacuaccuguucaggggguucugaauguguacaguagucugcacauugguu
	NC_018735.3_31510	hsa-miR-199a-3p			acaguagucugcacauugguu	cccaguguuuagacuaucuguuc	cccaguguuuagacuaucuguucaggacucccaaauuguacaguagucugcacauugguu
	NC_018741.3_40276	hsa-miR-19a-3p			ugugcaaauccaugcaaaacug	aguuuugcagguuugcauuucagcggau	aguuuugcagguuugcauuucagcggauauauguauguauagcugugcaaauccaugcaaaacug
	NC_018723.3_391	hsa-miR-19a-3p	188309	188232	ugugcaaauccaugcaaaacug	aguuuugcagguuugcauccagc	aguuuugcagguuugcauccagcugugugauauucugcugugcaaauccaugcaaaacug
	NC_018723.3_387	hsa-miR-19a-3p			ugugcaaaucuaugcaaaacug	aguuuugcauaguugcacua	aguuuugcauaguugcacuacaagaagaauguaguugugcaaaucuaugcaaaacug
	NC_018730.3_19019	hsa-miR-200b-3p	191598	188313	uaauacugccugguaaugaugac	caucuuacugggcagcauugga	caucuuacugggcagcauuggauggugucaggucucuaauacugccugguaaugaugac
	NC_018730.3_19023	hsa-miR-200b-3p			uaauacugucugguaaugccg	gucuuaccagacacgguuaga	gucuuaccagacacgguuagaucuggguuccguugucuaauacugucugguaaugccg
	NC_018729.3_16831	hsa-miR-200b-3p			uaauacugccggguaaugaugga	cgucuuacccagcaguguuugg	cgucuuacccagcaguguuugggugcugguugggagucucuaauacugccggguaaugaugga
	NC_018728.3_14841	hsa-miR-203a-3p	9855	9817	gugaaauguuuaggaccacuag	agugguucuuaacaguucaaca	agugguucuuaacaguucaacaguucuguagcgcaauugugaaauguuuaggaccacuag
	NC_018735.3_30949	hsa-miR-204-5p	454987	454385	uucccuuugucauccuaugccu	gcugggaaggcaaagggacg	uucccuuugucauccuaugccugagaauauaugaaggaggcugggaaggcaaagggacg
	NC_018728.3_15177	hsa-miR-204-5p			uucccuuugucauccuuugccu	gcagggacagcaaaggggug	uucccuuugucauccuuugccuagggcucugagugaggcagggacagcaaaggggug
	NC_018739.3_36981	hsa-miR-205-5p	27278	27259	uccuucauuccaccggagucug	gauuucaguggagugaaguuc	uccuucauuccaccggagucugucucguacccaaccagauuucaguggagugaaguuc
	NC_018736.3_33013	hsa-miR-21-5p	3878180	3819926	uagcuuaucagacugauguugac	caacagcagucgaugggcugu	uagcuuaucagacugauguugacuguugaaucucauggcaacagcagucgaugggcugu
	NC_018732.3_26568	hsa-miR-210-3p	23399	23000	cugugcgugugacagcggcuga	agccacugcccaccgcacacug	agccacugcccaccgcacacugcgcugcuccggacccacugugcgugugacagcggcuga
	NC_018741.3_39427	hsa-miR-2114-3p	2874	1593	ugagccucaagcaagggacuuu	uagucccuuccuugaagcgauc	uagucccuuccuugaagcgaucggguaaaucacaugaugagccucaagcaagggacuuu
	NC_018736.3_32053	hsa-miR-212-3p	5811	5172	uaacagucuacagccauggucg	accguggcuuucgauuguuacu	accguggcuuucgauuguuacugugggaaccggagguaacagucuacagccauggucg
	NC_018736.3_32051	hsa-miR-212-3p			uaacagucuccagucacggcc	accuuggcucuagacugcuuacu	accuuggcucuagacugcuuacugcccgggccgcccucaguaacagucuccagucacggcc
	NC_018739.3_36856	hsa-miR-214-3p	11421	10056	acagcaggcacagacaggcagu	ugccugucuacacuugcugugc	ugccugucuacacuugcugugcagaacauccgcucaccuguacagcaggcacagacaggcagu
	NC_018740.3_38057	hsa-miR-214-3p			acagcaggaagguggcca	gcuaccccauucugcuggua	acagcaggaagguggccaucuucaagccaggaagaaggcucucaccgcuaccccauucugcuggua
	NC_018725.3_6958	hsa-miR-214-3p			acagcagguacagacaggcc	ccugucuaauuuaaaccugcuuccc	acagcagguacagacaggccacauaacauuuccugucuaauuuaaaccugcuuccc
	NC_018730.3_20219	hsa-miR-216a-3p	13813	13634	ucacagugaaccggucucuuu	cggggccguagcacugucuga	cggggccguagcacugucugagagguuuacauuucucacagugaaccggucucuuu
	NC_018731.3_24146	hsa-miR-216a-3p			ucacagugaaccggucucuuu	gggggccgauacacuguacgaga	gggggccgauacacuguacgagagugaguagcaggucucacagugaaccggucucuuu
	NC_018723.3_1226	hsa-miR-218-5p			uugugcuugaucuaaccaugu	caugguucugucaagcaccg	uugugcuugaucuaaccaugugguggaacgauggaaacggaacaugguucugucaagcaccg
	NC_018726.3_10477	hsa-miR-218-5p	3224	3215	uugugcuugaucuaaccaugu	caugguuccgucaagcacc	uugugcuugaucuaaccaugugguugccagguaugaguaaaacaugguuccgucaagcacc
	NC_018727.3_11080	hsa-miR-219a-5p			ugauuguccaaacgcaauucucg	agaguugagucuggacgucccga	ugauuguccaaacgcaauucucgagucuauggcuccggccgagaguugagucuggacgucccga
	NC_018727.3_11054	hsa-miR-219a-5p	2991	2764	ugauuguccaaacgcaauucucg	agaguugagucuggacgucccga	ugauuguccaaacgcaauucucgagucuauggcuccggccgagaguugagucuggacgucccga
	NC_018741.3_40358	hsa-miR-219a-5p			ugauugucaccuuuucgaguaga	uacuugagaagguuucaaucaca	uacuugagaagguuucaaucacauagacugaaaauugauugucaccuuuucgaguaga
	NC_018735.3_31519	hsa-miR-219a-5p			ugauuguccaaacgcaauucu	agaauuguggcuggacaucugu	ugauuguccaaacgcaauucuuguacgagucugcggccaaccgagaauuguggcuggacaucugu
	NC_018736.3_32055	hsa-miR-22-3p	2126930	2123220	aagcugccaguugaagaacugu	aguucuucaguggcaagcuuu	aguucuucaguggcaagcuuuauguccugacccagcuaaagcugccaguugaagaacugu
	NC_018741.3_39726	hsa-miR-221-3p	56860	52771	agcuacauugucugcuggguuu	accuggcauacaauguagauauc	accuggcauacaauguagauaucuguguuucuugggcaacagcuacauugucugcuggguuu
	NC_018741.3_39728	hsa-miR-221-3p			agcuacaucuggcuacugggucuc	ggcucaguagccaguguagaucc	ggcucaguagccaguguagauccugucuuuuguaaucaguagcuacaucuggcuacugggucuc
	NC_018735.3_30301	hsa-miR-23a-3p	143011	142982	aucacauugccagggauuacc	ggguuccuggcaugcugauuu	ggguuccuggcaugcugauuugugacuucagauuaaaaucacauugccagggauuacc
	NC_018724.3_4712	hsa-miR-23a-3p			aucacauugccagggauuucc	gggguuccuggggaugggauuu	gggguuccuggggaugggauuugcugccugucacaaaucacauugccagggauuucc
	NW_019365254.1_5904	hsa-miR-23a-3p			aucacauugccagggauuucc	gggguuccuggggaugggauuu	gggguuccuggggaugggauuugcugccugucacaaaucacauugccagggauuucc
	NW_019365254.1_5900	hsa-miR-24-3p			uggcucaguucagcaggaacagg	ugccuacugagcugaaacacagu	ugccuacugagcugaaacacaguugauuugugcagacuggcucaguucagcaggaacagg
	NC_018724.3_4708	hsa-miR-24-3p	143886	142361	uggcucaguucagcaggaacagg	ugccuacugagcugaaacacagu	ugccuacugagcugaaacacaguugauuugugcagacuggcucaguucagcaggaacagg
	NC_018735.3_30305	hsa-miR-24-3p			uggcucaguucagcaggaacagg	gugccuacugagcugauaucagu	gugccuacugagcugauaucaguucucauuuuacacacuggcucaguucagcaggaacagg
	NC_018731.3_23338	hsa-miR-24-3p			uggcucagucgguuaagca	ugagagcacggagccugcu	uggcucagucgguuaagcaaccaacucuugauuuuggcucagguugugaucucaugguucgugaguucaagucccgaguuggucucugagcugagagcacggagccugcu
	NC_018726.3_8192	hsa-miR-24-3p			uggcucaguucaggaaag	uuccugaacgccuuu	uggcucaguucaggaaagaccuugugacaaccguagcaaucucacugccccuaacuucugucucucuuccugaacgccuuu
	NC_018738.3_35321	hsa-miR-24-3p			uggcucaguucagcuggag	ucagccgggccugaguuccc	ucagccgggccugaguucccucauguggcucaguucagcuggag
	NC_018725.3_7787	hsa-miR-24-3p			uggcucaguucagcaguac	ucugcaucuguuccgauu	uggcucaguucagcaguacugguuauuuaaggucugcaucuguuccgauu
	NC_018723.3_393	hsa-miR-25-3p	663571	663408	uauugcacuugucccggccugu	agguugggaucgguugcaaugcu	agguugggaucgguugcaaugcuguguuucuguaugguauugcacuugucccggccugu
	NC_018741.3_40274	hsa-miR-25-3p			uauugcacuugucccggccugu	ggguggggauuuguggcauuacu	ggguggggauuuguggcauuacuuguguucuauauaaaguauugcacuugucccggccugu
	NC_018738.3_35720	hsa-miR-25-3p			cauugcacuugucucggucuga	aggcggagacuugggcaauugcu	aggcggagacuugggcaauugcuggacgcugcccgcgcauugcacuugucucggucuga
	NC_018741.3_40272	hsa-miR-25-3p			aauugcacgguauccaucugu	cggguggaucacgaugcaauuuu	cggguggaucacgaugcaauuuugauuaguauaauaggagaaaaauugcacgguauccaucugu
	NC_018735.3_31359	hsa-miR-25-3p			uauugcacauuacuaaguugc	caauuuagugugugugauauu	uauugcacauuacuaaguugcauguugucacggccucagugcaauuuagugugugugauauu
	NC_018739.3_37292	hsa-miR-25-3p			uauugcacucgucccggccu	agggacgggacgcggugcagugu	agggacgggacgcggugcaguguuguucucucccccgccaauauugcacucgucccggccu
	NC_018738.3_35719	hsa-miR-25-3p			cauugcacuugucucggucuga	ggacgcugggggggcgguggg	cauugcacuugucucggucugacagugccggccccgugcugcggacgcugggggggcgguggg
	NC_018729.3_18529	hsa-miR-26a-5p	2773620	2773332	uucaaguaauccaggauaggcu	ccuauucuugauuacuuguuuc	uucaaguaauccaggauaggcuguuuccgucugugaggccuauucuugauuacuuguuuc
	NC_018731.3_24131	hsa-miR-26a-5p			uucaaguaauccaggauaggcu	ccuauucuugguuacuugcacg	uucaaguaauccaggauaggcugugcaggucccgaugggccuauucuugguuacuugcacg
	NC_018730.3_20670	hsa-miR-26a-5p			uucaaguaauucaggauagguu	ccuguucuccauuacuuggcuc	uucaaguaauucaggauagguugugugcuguccagccuguucuccauuacuuggcuc
	NC_018739.3_36788	hsa-miR-26a-5p			uucaaguaaaucaggaaagg	auuccgauaaaugaggc	auuccgauaaaugaggcuauggcaguaaagacugcaacuauaaauuagcuucaaguaaaucaggaaagg
	NC_018733.3_27694	hsa-miR-26a-5p			uucaaguaauucaggaaagu	uuuucugagacucugggca	uuuucugagacucugggcacaauaaaaugauguucaaguaauucaggaaagu
	NC_018735.3_30303	hsa-miR-27a-3p	2765618	2762664	uucacaguggcuaaguucug	agagcuuagcugauuggugaac	agagcuuagcugauuggugaacagugacugguuuccgcuuuguucacaguggcuaaguucug
	NW_019365254.1_5902	hsa-miR-27a-3p			uucacaguggcuaaguuccg	agggcuuagcugcuugugagca	agggcuuagcugcuugugagcagaguccacaccaagucguguucacaguggcuaaguuccg
	NC_018724.3_4710	hsa-miR-27a-3p			uucacaguggcuaaguuccg	agggcuuagcugcuugugagca	agggcuuagcugcuugugagcagaguccacaccaagucguguucacaguggcuaaguuccg
	NW_019366069.1_40663	hsa-miR-27a-3p			uucacaguggcuaaguuccg	ggacguagcuaguugugugaac	ggacguagcuaguugugugaacagauuuuggcaacccauguuucacaguggcuaaguuccg
	NC_018741.3_40121	hsa-miR-27a-3p			uucacaguggcuaagugcag	ucaaugguugauuguggcau	uucacaguggcuaagugcaguguacugcagcagcagugcacucaaugguugauuguggcau
	NC_018740.3_37975	hsa-miR-27a-3p			uucacaguggcuauuucu	augaugccacuggaagaaug	uucacaguggcuauuucuaaugggauauggaugaugccacuggaagaaug
	NC_018729.3_18442	hsa-miR-27a-3p			uucacagugguuaaguuccc	gaaacuucuacgcuauaucca	gaaacuucuacgcuauauccaauuuguuuucccauaaaaccaaucuuguucacagugguuaaguuccc
	NC_018724.3_5632	hsa-miR-27a-3p			uucacaguggcuuccgca	gggaggcucugauuuggggc	gggaggcucugauuuggggcggugcucgagccggucacaggcuucacaguggcuuccgca
	NC_018731.3_23694	hsa-miR-28-3p	276341	241845	cacuagauugugagcuccugga	aaggagcucacagucuauugag	aaggagcucacagucuauugaguugccuuucagacuuucccacuagauugugagcuccugga
	NC_018740.3_38138	hsa-miR-28-3p			cacuagauugugagcuugu	cagcauuuacuaccugguauu	cagcauuuacuaccugguauugaaaugauuuauuuaguuaugugucuucugucacuagauugugagcuugu
	NC_018732.3_24566	hsa-miR-28-5p	3503	2418	aaggagcuuacaaucuagcugg	caacuagacugugagcuucuaga	aaggagcuuacaaucuagcugggggugaacggcuugcacaugaacgcaacuagacugugagcuucuaga
	NC_018728.3_14705	hsa-miR-299-3p	1711	1387	uaugugggacgguaaaccgcuu	ugguuuaccgucccacauacau	ugguuuaccgucccacauacauuuugaauauguaugugggacgguaaaccgcuu
	NC_018728.3_16300	hsa-miR-299-3p			uaugugggacgguaaaccauuu	cgguuuaccgucccacauacaua	cgguuuaccgucccacauacauauucaaaauguaugugggacgguaaaccauuu
	NC_018724.3_5614	hsa-miR-29a-3p			uagcaccaucugaaaucgguu	acugauuucuuuugguguucaga	acugauuucuuuugguguucagagucaauauaauuuucuagcaccaucugaaaucgguu
	NC_018724.3_5616	hsa-miR-29a-3p			uagcaccauuugaaaucaguguu	gcugguuucauauggugguuuag	gcugguuucauauggugguuuagauuuaaauagugauugucuagcaccauuugaaaucaguguu
	NC_018739.3_36425	hsa-miR-29a-3p			uagcaccauuugaaaucgguua	ugaccgauuucuccugguguuca	ugaccgauuucuccugguguucagagucuguuuuugucuagcaccauuugaaaucgguua
	NC_018739.3_36419	hsa-miR-29a-3p			uagcaccauuugaaaucaguguu	cugguuucacaugguggcuuaga	cugguuucacaugguggcuuagauuuuuccaucuuuguaucuagcaccauuugaaaucaguguu
	NC_018739.3_36423	hsa-miR-29a-3p	138050	132324	uagcaccauuugaaaucgguua	ugaccgauuucuccugguguuca	ugaccgauuucuccugguguucagagucuguuuuugucuagcaccauuugaaaucgguua
	NC_018730.3_19452	hsa-miR-30a-5p			uguaaacauccuugacuggaagcu	cuuucagucggauguuuacagc	uguaaacauccuugacuggaagcuguaagguguucagaggagcuuucagucggauguuuacagc
	NC_018740.3_38427	hsa-miR-30a-5p			uguaaacauccccgacuggaagcu	cuuucagucagauguuugcugc	uguaaacauccccgacuggaagcuguaagacacagcaaagcuuucagucagauguuugcugc
	NC_018727.3_12627	hsa-miR-30a-5p			uguaaacauccuacacucucagcu	cugggagaaggcuguuuacucu	uguaaacauccuacacucucagcuguggaaaguaagaaagcugggagaaggcuguuuacucu
	NC_018740.3_38425	hsa-miR-30a-5p			uguaaacauccuacacucagcu	cugggagguggauguuuacuuc	uguaaacauccuacacucagcuguaauacacggauuggcugggagguggauguuuacuuc
	NC_018727.3_12631	hsa-miR-30a-5p	6404513	6403698	uguaaacauccucgacugga	uucagucggauguuugcagc	uguaaacauccucgacuggaagcugugaagccacagaugggcuuucagucggauguuugcagc
	NC_018730.3_21157	hsa-miR-30a-5p			uguaaacauccgacugaaagcu	cuuccagucaaggauguuuacagu	uguaaacauccgacugaaagcuccucugaacaccuuacagcuuccagucaaggauguuuacagu
	NC_018735.3_31147	hsa-miR-31-5p	8688	8349	aggcaagaugcuggcauagcug	ugcuaugccaacauauugccauc	aggcaagaugcuggcauagcuguugaccugagaaccugcuaugccaacauauugccauc
	NC_018738.3_35698	hsa-miR-3126-5p	21	20	agagggacgggagugggca	ccuuggagcgucucuuugg	ccuuggagcgucucuuugggucuuggaguuguuuugguaagcgagggccaguuguuaagucuuuggcucagagggacgggagugggca
	NC_018725.3_7337	hsa-miR-3126-5p			agagggacgggagugggcc	ccaagcuuccccucgcu	agagggacgggagugggccucaguugccgugagcuaccaucuaaccaccgggauaggcaggccaagcuuccccucgcu
	NW_019367775.1_40861	hsa-miR-3156-3p	2317	2317	aucccacuucugacacca	gugagugaauacagguga	aucccacuucugacaccacguguggcaacguggugagugaauacagguga
	NC_018732.3_24746	hsa-miR-3176	2844	2844	gcuggccuuggagucagaagg	cuguggccuugggcaagugg	gcuggccuuggagucagaagguuuggguccuaguagucucuuucaccucucuucccuguggccuugggcaagugg
	NC_018730.3_21060	hsa-miR-3187-3p	724	724	guggccauggaagucgga	agacgaucuuggcccagcug	agacgaucuuggcccagcuggaggguggccauggaagucgga
	NC_018726.3_8321	hsa-miR-320a	79044	79025	aaaagcuggguugagagggcga	gccuucucuucccgguucuuccc	gccuucucuucccgguucuucccggagucgggaaaagcuggguugagagggcga
	NC_018723.3_1722	hsa-miR-320a			aaaagcuggguugagggg	ccucgauguaucugcuaaguu	ccucgauguaucugcuaaguugggcucaugagugaucucuaaaaagcuggguugagggg
	NC_018723.3_1032	hsa-miR-320a			gaaagcuggguugagaga	ccucagccugagucccua	gaaagcuggguugagagaauccucagccugagucccua
	NC_018732.3_26490	hsa-miR-324-3p			acugcccccauccuccuccagg	cugggcugggggggggga	cugggcuggggggggggagccgggccugguagcuagcaccuacugagcuaacugcccccauccuccuccagg
	NC_018737.3_34486	hsa-miR-324-3p	740	713	ucugccccuuguuuccuuccagc	ucuggaagggaagggggaagagg	ucuggaagggaagggggaagaggcuccgccccugaccucugccccuuguuuccuuccagc
	NC_018736.3_32727	hsa-miR-324-5p	2903	1526	cgcauccccuagggcauuggugu	acugccccaggugcugcuggg	cgcauccccuagggcauuggugugaagcuggagacccacugccccaggugcugcuggg
	NC_018737.3_34830	hsa-miR-328-3p	5531	5531	cuggcccucucugcccuuccgu	aggggggcaggaggggcucaggg	aggggggcaggaggggcucagggagaaagugugugcagccccuggcccucucugcccuuccgu
	NC_018741.3_39508	hsa-miR-328-3p			cuggcccugugucuccccgaagc	uggggagcacggggccccgg	uggggagcacggggccccggggccgaccucgcaagggugcgucccucacccuggcccugugucuccccgaagc
	NC_018741.3_39501	hsa-miR-328-3p			cuggcccugugucuccccgaagc	uggggagcacggggccccgg	uggggagcacggggccccggggccgaccucgcaagggugcgucccucacccuggcccugugucuccccgaagc
	NC_018730.3_22094	hsa-miR-328-5p			cggggggcgggcgccggug	cuggcggcgcgcaccggg	cuggcggcgcgcaccggggcggggacugcgugcggggggcgggcgccggug
	NC_018730.3_22267	hsa-miR-328-5p	257	257	cggggggcggggcggacugcc	gaccccgcccccgccucccgcg	cggggggcggggcggacugccgccuugaccccgcccccgccucccgcg
	NC_018732.3_24583	hsa-miR-330-5p	4142	4138	ccucugggcccuuccuccagc	uggaggcagggccuuugugaagg	uggaggcagggccuuugugaaggcgggugguguucggaucgccucugggcccuuccuccagc
	NC_018737.3_33746	hsa-miR-330-5p			ucucugggccugugucuuaggcu	gcaaagcacacggccugcagaga	ucucugggccugugucuuaggcucugcaagaucaaccgagcaaagcacacggccugcagaga
	NC_018724.3_5756	hsa-miR-330-5p			ucucugggccugugucuu	gacguggcuacggagucu	gacguggcuacggagucuccccucucugggccugugucuu
	NC_018729.3_17507	hsa-miR-331-3p	8892	7791	gccccugggccuauccuaga	ucuagguauggucccagggauc	ucuagguauggucccagggaucccagaucaaaccaggccccugggccuauccuaga
	NC_018724.3_4228	hsa-miR-335-5p	5016	3883	ucaagagcaauaacgaaaaaug	uuuuucauuauugcuccugacc	ucaagagcaauaacgaaaaauguuugucauaaaccguuuuucauuauugcuccugacc
	NC_018736.3_33412	hsa-miR-338-3p	43491	34341	uccagcaucagugauuuuguug	aacaauauccuggugcugagu	aacaauauccuggugcugagugaugacacauacaacuccagcaucagugauuuuguug
	NC_018738.3_35633	hsa-miR-339-5p	29592	29433	ucccuguccuccaggagcuc	agcuccucgaggccagagccc	ucccuguccuccaggagcucacuuacauccggccgugagcuccucgaggccagagccc
	NC_018725.3_7538	hsa-miR-339-5p			ucccuguccuccaggagcu	uuccagggagacagcgguga	uuccagggagacagcggugaacaagauaaacaagaucccuguccuccaggagcu
	NC_018728.3_14265	hsa-miR-339-5p			ucccuguccuuuaggagcuu	guucuuagaggggcaguacc	guucuuagaggggcaguaccucaaagcauugccacauucguucccuguccuuuaggagcuu
	NC_018724.3_5727	hsa-miR-339-5p			acccuguccuccaggagcac	guuuaugggggugcagggggg	acccuguccuccaggagcacaugcugagguagaguuagggugcaagagguuuaugggggugcagggggg
	NC_018729.3_17229	hsa-miR-339-5p			ucccuguccccaggagcuc	gcaccuuggggaaaggggag	gcaccuuggggaaaggggagcagaaucaucaggcuuuccaggcuacauaaccacccagucccuguccccaggagcuc
	NC_018725.3_6299	hsa-miR-339-5p			ucccuguccuccaggagcu	cgagaugggggagguacu	cgagaugggggagguacugguuuuuuauuuuuuguagagguggucccuguccuccaggagcu
	NC_018725.3_8004	hsa-miR-339-5p			gcccuguccuccaggagcug	gagccuggguccagagaguuc	gagccuggguccagagaguucagacaaaagcccuguccuccaggagcug
	NC_018739.3_36202	hsa-miR-339-5p			ucccugucuuccaggagcug	ggucugggagggaagguaca	ucccugucuuccaggagcugauugaugauggucugggagggaagguaca
	NC_018729.3_17758	hsa-miR-33a-5p	4748	4319	gugcauuguaguugcauugc	caauguuuccacagugcauca	gugcauuguaguugcauugcauguucuggugguacccgugcaauguuuccacagugcauca
	NC_018723.3_592	hsa-miR-340-5p	36115	35403	uuauaaagcaaugagacugauu	uccgucucaguuacuuuauagcc	uuauaaagcaaugagacugauugucaugugugguuugugggauccgucucaguuacuuuauagcc
	NC_018728.3_14617	hsa-miR-342-3p	35918	35624	ucucacacagaaaucgcacccgu	ggggugcuaucugugauugagggac	ggggugcuaucugugauugagggacauggcaaauagaauugucucacacagaaaucgcacccgu
	NC_018728.3_14620	hsa-miR-345-5p	4150	2456	gcugacuccuaguccagugcuc	cccugaacuaggggucuggag	gcugacuccuaguccagugcucgugauggcuggugggcccugaacuaggggucuggag
	NC_018737.3_34728	hsa-miR-345-5p			gcugacuccuagucuagugcuc	gcuaucauccuaggggcagaga	gcuaucauccuaggggcagagaagggacuguaacccaggucugcugacuccuagucuagugcuc
	NC_018732.3_24256	hsa-miR-34a-5p	84300	83525	aggcaguguaguuagcugauugc	aaucacuaaccacacggccagg	aggcaguguaguuagcugauugcuaauaguaccaaucacuaaccacacggccagg
	NC_018730.3_20915	hsa-miR-34a-5p			uggcagugucuuagcugguugu	caaucagcaaguauacugcccu	uggcagugucuuagcugguuguugugaguaauagugaaggaagcaaucagcaaguauacugcccu
	NC_018723.3_2437	hsa-miR-34a-5p			uggcaguguauuguuagcuggu	cagcuaacaugcaacugcuauc	uggcaguguauuguuagcugguugaagaugugaauggcaucagcuaacaugcaacugcuauc
	NC_018732.3_24254	hsa-miR-34a-5p			aggcaguguaauuagcugauugu	aaucacuaacuccacugccauc	aggcaguguaauuagcugauuguacucuggugcucacaaucacuaacuccacugccauc
	NC_018723.3_2438	hsa-miR-34a-5p			uggcaguguauuguuagcuggu	uugcuaacaagcugcacugguuuc	uugcuaacaagcugcacugguuuccugugugugauggguuggcaguguauuguuagcuggu
	NC_018730.3_20916	hsa-miR-34a-5p			uggcagugucuuagcugguugu	ggccagcugugaguguuucu	ggccagcugugaguguuucuuuggcagugucuuagcugguugu
	NC_018741.3_40113	hsa-miR-361-5p	18228	13366	uuaucagaaucuccagggguac	ucccccaggugugauucugauu	uuaucagaaucuccagggguacuuauaauuugaaaaagucccccaggugugauucugauu
	NC_018723.3_173	hsa-miR-3613-5p	565	488	uguuguacuuuuuuuuuuguuc	acaaaaaaaaaagcccaacccu	uguuguacuuuuuuuuuuguucguugcauuuuuaggaacaaaaaaaaaagcccaacccu
	NC_018724.3_5065	hsa-miR-3615	468	468	gcucucggugggaccucca	ggggucccgcuuuugccu	gcucucggugggaccuccaggcucggggagcagacuggggacgguggccagggugagggggucccgcuuuugccu
	NC_018741.3_38814	hsa-miR-362-5p	4583	2481	aauccuuggaaccuaggugugagu	aacacaccuauucaaggauuca	aauccuuggaaccuaggugugagugcuguuuccaugcaacacaccuauucaaggauuca
	NC_018736.3_32113	hsa-miR-365a-3p	4814	4743	uaaugccccuaaaaauccuuau	agggacuuucaggggcagcugug	agggacuuucaggggcagcuguguuuucugacucagucauaaugccccuaaaaauccuuau
	NC_018737.3_34199	hsa-miR-3679-3p	92	92	cuucccccggccccggcc	ccgcgggcugggccccugu	ccgcgggcugggccccugugugcgcccggcuucccccggccccggcc
	NC_018728.3_14773	hsa-miR-369-3p	800	576	aauaauacaugguugaucuuu	agaucgaccguguuauauucg	agaucgaccguguuauauucgcuuuauuggcuucgaauaauacaugguugaucuuu
	NC_018741.3_39905	hsa-miR-374a-5p	8374	8092	auauaauacaaccugcuaagug	cuuaucagguuguauuaucauu	auauaauacaaccugcuaaguguccucgcacuuaucagguuguauuaucauu
	NC_018730.3_22160	hsa-miR-375	15404	15400	uuuguucguucggcucgcguga	gcgacgagccccucgcacaaacc	gcgacgagccccucgcacaaaccggaccugagcguuuuguucguucggcucgcguga
	NC_018728.3_14725	hsa-miR-376c-3p	3129	3120	aacauagaggaaauuccacgu	guggauauuccuucuauguuu	guggauauuccuucuauguuuaugguauuugugguuaaacauagaggaaauuccacgu
	NC_018723.3_2866	hsa-miR-378a-3p	807637	799997	acuggacuuggagucagaaggc	cuccugacuccagguccugugu	cuccugacuccagguccuguguguuaccucgaaauagcacuggacuuggagucagaaggc
	NC_018725.3_6315	hsa-miR-378a-3p			acuggacuuggagucagaag	ccugacuagauuucaguuc	acuggacuuggagucagaagaccugacuagauuucaguuc
	NC_018725.3_6316	hsa-miR-378a-3p			acuggacuuggagucagaag	ccugacuagauuucaguuc	acuggacuuggagucagaagaccugacuagauuucaguuc
	NC_018731.3_22630	hsa-miR-378a-3p			acuggacuuggugucagaaa	gcugucacugagauuucagugc	acuggacuuggugucagaaauaaauguuuauuuugcugucacugagauuucagugc
	NC_018739.3_37153	hsa-miR-378a-3p			gcuggacuugagucagaag	auagauucaaaucuaucc	gcuggacuugagucagaagauauagauucaaaucuaucc
	NC_018739.3_37154	hsa-miR-378a-3p			gcuggacuugagucagaag	auagauucaaaucuauccu	gcuggacuugagucagaagauauagauucaaaucuauccu
	NC_018730.3_19572	hsa-miR-378a-3p			acuggacugggaguuagaa	uugauucccagguuuucuguuca	acuggacugggaguuagaaaacuagauuuugauucccagguuuucuguuca
	NC_018724.3_4089	hsa-miR-378a-3p			acuggacuuggauucagaaa	ucuggcuaauucaucugugu	ucuggcuaauucaucugugugagaacuuccgaaauauagggcagagagcacuggacuuggauucagaaa
	NC_018728.3_14702	hsa-miR-379-5p	2772	2652	ugguagacuguggaacguagg	uauguaacaugguccacuaac	ugguagacuguggaacguaggcuuuaugauuuuugaccuauguaacaugguccacuaac
	NC_018728.3_14701	hsa-miR-379-5p			ugguagacuguggaacguagg	cacuccaugguuccugaag	cacuccaugguuccugaagaggugguagacuguggaacguagg
	NC_018728.3_14707	hsa-miR-380-3p	1937	1934	uauguaauaugguccacgucu	augguugaccauagaacaugcg	augguugaccauagaacaugcgcuaucucuaugucguauguaauaugguccacgucu
	NC_018728.3_14739	hsa-miR-381-3p	14342	14323	uauacaagggcaagcucucugu	agcgagguugcccuuuguauauu	agcgagguugcccuuuguauauucgguuuauugacauagaauauacaagggcaagcucucugu
	NC_018728.3_14743	hsa-miR-381-3p			cauacaaggacaauuucuuuug	ggagaaauuauccuuggcguguu	ggagaaauuauccuuggcguguucgcgauguuugugaugaaucauacaaggacaauuucuuuug
	NC_018726.3_8248	hsa-miR-383-5p	955	942	agaucagaaggugauuguggcu	ccacagcacugccuggucaga	agaucagaaggugauuguggcuuuggauggauauuaaucagccacagcacugccuggucaga
	NC_018728.3_14769	hsa-miR-409-3p	3387	3354	gaauguugcucggugaaccccu	agguuacccgagcaacuuugcau	agguuacccgagcaacuuugcauccggacgacgaauguugcucggugaaccccu
	NC_018728.3_14775	hsa-miR-410-3p	3865	3864	aauauaacacagauggccugu	agguugucugugaugaguucgc	agguugucugugaugaguucgcuuuauuaaugacgaauauaacacagauggccugu
	NC_018736.3_32908	hsa-miR-423-3p	43203	34237	agcucggucugaggccccucagu	ugaggggcagagagcgagacuuu	ugaggggcagagagcgagacuuuucuauuuuccaaaagcucggucugaggccccucagu
	NC_018733.3_27806	hsa-miR-423-3p			agcucggucugaggcuucu	gugccuacgcgucccugg	gugccuacgcgucccugggugggcaacuuuacccagcucggucugaggcuucu
	NC_018733.3_27805	hsa-miR-423-3p			agcucggucugaggcuucu	uggccucaggaacucugg	agcucggucugaggcuucucacagaauggccucaggaacucugg
	NC_018724.3_4823	hsa-miR-425-5p	13946	10765	aaugacacgaucacucccguug	caucgggaaugucguguccgcc	aaugacacgaucacucccguugagugggcacccaagaagccaucgggaaugucguguccgcc
	NC_018736.3_32559	hsa-miR-4279	53	50	cucuccucuaccccccuccu	cagcaggugagaggagcuug	cagcaggugagaggagcuugccagcugcucuucucuccaccccaggguagcuugucucucucuccucuaccccccuccu
	NC_018728.3_14634	hsa-miR-432-5p	2377	2369	ucuuggaguaggucauugggu	acuggauggccccuccaugucu	ucuuggaguaggucauuggguggauccuuuauuucccuacgugggccacuggauggccccuccaugucu
	NC_018728.3_14633	hsa-miR-432-5p			ucuuggaguaggucauugggu	ccacuuccugacgugcaccauugcg	ccacuuccugacgugcaccauugcgugacuccuccaggucuuggaguaggucauugggu
	NC_018726.3_10409	hsa-miR-4421	217	217	cccugucuucccccgcccc	ggcgccgggaagcgggagg	cccugucuucccccgccccaggccccaccaagcccgggcugccgagggaaccagggcgccgggaagcgggagg
	NC_018738.3_35336	hsa-miR-4421			gccugucugagcgucgga	caccgcucuucagcaggcuc	caccgcucuucagcaggcucugccugucugagcgucgga
	NC_018731.3_22710	hsa-miR-4451	10373	10365	cgguagagcaugagacuc	gaucucaggguugugaguuc	cgguagagcaugagacucuugaucucaggguugugaguuc
	NC_018738.3_35328	hsa-miR-4451			cgguagagcaugagacuc	aucucagaguugugaguc	cgguagagcaugagacucucgaucucagaguugugaguc
	NC_018725.3_7491	hsa-miR-4451			cgguagagcaugggacuc	guucaagcccugccuug	cgguagagcaugggacuccugaucucuggguggugaguucaagcccugccuug
	NC_018724.3_4401	hsa-miR-4467	2148	2148	cggcggcggcggcgacuc	gggcgggccgcuucccggc	gggcgggccgcuucccggcggcggcggcggcggcgacuc
	NC_018729.3_17708	hsa-miR-4467			cggcggcggguccggccg	cgcgguccgcuuccgcc	cggcggcggguccggccgccagggggcgccucgcgcaggcgcagcccggcgcgguccgcuuccgcc
	NC_018728.3_13327	hsa-miR-4467			cggcggcggguccggccg	ggcgggcuuggcugccgcc	ggcgggcuuggcugccgccggccaaucgcgucucggaacgugcggcggcggguccggccg
	NC_018741.3_40289	hsa-miR-450a-5p	11828	11748	uuuugcgauguguuccuaauau	auugggaacauuuugcauucau	uuuugcgauguguuccuaauauguaauauaaauguauugggaacauuuugcauucau
	NC_018741.3_40287	hsa-miR-450a-5p			uuuugcgauguguuccuaauau	auugggagcauuuugcaugcau	uuuugcgauguguuccuaauaugcgguauaaauauauugggagcauuuugcaugcau
	NC_018741.3_40285	hsa-miR-450b-5p	14168	14089	uuuugcaauauguuccugaau	auuggggacauuuugcaucc	uuuugcaauauguuccugaauauguaauaugaguguauuggggacauuuugcaucc
	NC_018733.3_27968	hsa-miR-4520-5p	2023	2023	gcugcgugcucggucgaagaggacg	uccucccucacugccgcacgugugu	uccucccucacugccgcacgugugucccuccugacgcugcgugcucggucgaagaggacg
	NC_018740.3_37669	hsa-miR-4529-3p	7	7	uuuggacuuggagucaga	ugucuuugaguuagga	ugucuuugaguuaggacacuggucuucugucuuuggacuuggagucaga
	NC_018735.3_30600	hsa-miR-455-5p	9304	6355	uaugugccuuuggacuacaucg	gcaguccaugggcauauacacu	uaugugccuuuggacuacaucguggaagccagcaccaugcaguccaugggcauauacacu
	NC_018728.3_15260	hsa-miR-4638-5p	21090	21090	gcucggcuagcucagucgguagagc	uuuacccaugaguuagaagaaaac	uuuacccaugaguuagaagaaaacaauuuguaggggugcucggcuagcucagucgguagagc
	NC_018730.3_21259	hsa-miR-4654	29	29	agugggauuaugacugaau	ucuucauauuuucuauauac	agugggauuaugacugaauguuaacauucuucauauuuucuauauac
	NC_018725.3_6255	hsa-miR-4659a-3p	195	195	uuucuucucccccccucccu	ggagggcaggaaggguguuc	ggagggcaggaaggguguucaagggcaggaaccuuauccugcggguauuucuucucccccccucccu
	NC_018741.3_40101	hsa-miR-4675	3532	3532	ggggcuguugcuucuuccu	gaagggcauauguucucc	ggggcuguugcuucuuccuugaagucuuaggaagggcauauguucucc
	NC_018735.3_30308	hsa-miR-4733-3p	21	21	ccaccaggaguggagucug	gucucccuucuugggagg	ccaccaggaguggagucuguaagcagucucccuucuugggagg
	NC_018725.3_7111	hsa-miR-4733-3p			acaccaggacgguggcca	gccaccgccgugaac	acaccaggacgguggccaagccaccgccgugaac
	NC_018725.3_7112	hsa-miR-4733-3p			acaccaggacgguggcca	gccaccgccgugaac	acaccaggacgguggccaagccaccgccgugaac
	NC_018724.3_3316	hsa-miR-4737	262	262	cugcgagggggcggggcgu	gaccccgccuccgcgccgggcc	cugcgagggggcggggcgugaggacagccccgcccgccgggccaccccccccuccugcugaccccgccuccgcgccgggcc
	NC_018734.3_28945	hsa-miR-4758-3p			ugccccaccccgcgcggc	cgcgcgggggcccgggggcgcc	cgcgcgggggcccgggggcgcccgccggggcucgggggccugcgcucuggcugccccaccccgcgcggc
	NC_018725.3_6728	hsa-miR-4758-3p	1702	1702	ugccccaccccgcgcggc	ugcagaagcgcgggagggcggg	ugccccaccccgcgcggcccgccugggcugcagaagcgcgggagggcggg
	NC_018725.3_6855	hsa-miR-4789-5p	1274	1274	cuauacacaaggguuugu	agacaauuguguguaggc	agacaauuguguguaggcacaacugccuauacacaaggguuugu
	NC_018726.3_9655	hsa-miR-486-5p	411665	411188	uccuguacugagcugccccgag	cggggcagcucaguacaggau	uccuguacugagcugccccgagcugggcacagcaaacggccucggggcagcucaguacaggau
	NC_018726.3_8358	hsa-miR-486-5p			uccuguacugagcugccccgag	cggggcagcucaguacaggaug	uccuguacugagcugccccgaggccguuugcugugcccagcucggggcagcucaguacaggaug
	NC_018726.3_8357	hsa-miR-486-5p			uccuguacugagcugccccgag	cagcggccagcucugaccuccgu	cagcggccagcucugaccuccguccucccugagggauccuguacugagcugccccgag
	NC_018723.3_1572	hsa-miR-486-5p			uccuguacugagcugccc	gcuuuguucaccaauuag	uccuguacugagcugcccagggcacuggauggauauugaaaggguucuaaugcacuauugggcuuuguucaccaauuag
	NC_018725.3_7331	hsa-miR-499a-5p	2747	2534	uuaagacuugcagugauguuu	aacaucacagcaagucugugcu	uuaagacuugcagugauguuuaacuccucucuugugaacaucacagcaagucugugcu
	NC_018723.3_822	hsa-miR-5009-5p	3385	3385	cuggacuuggagucagaag	ucugacauuaaaucugguu	cuggacuuggagucagaagaucugacauuaaaucugguu
	NC_018741.3_38816	hsa-miR-500a-5p	5219	5007	uaauccuugcuaccugggugaga	gugcaccugggcaaggauuccga	uaauccuugcuaccugggugagagugcuuucugaaugcagugcaccugggcaaggauuccga
	NC_018741.3_38819	hsa-miR-501-3p			aaugcaccugggcaaggauuc	aauccuugcuaucugggugcuagu	aauccuugcuaucugggugcuagugcuaucucaaugcaaugcaccugggcaaggauuc
	NC_018741.3_38811	hsa-miR-501-3p	12140	7130	aaugcaccugggcaaggauuc	uaauccuugcuaccugggugaga	uaauccuugcuaccugggugagagugcuuucuggaugcaaugcaccugggcaaggauuc
	NC_018741.3_40322	hsa-miR-505-3p	6590	6426	cgucaacacuugcugguuuccu	gggagccaggaaguauugauguu	gggagccaggaaguauugauguuucugccaguuuagcgucaacacuugcugguuuccu
	NC_018731.3_22978	hsa-miR-5087	802	802	ugguuuguagccgaacaugc	acgaggcaggcagaccuacc	ugguuuguagccgaacaugcuuuacagcugccggggaggcaguuuuuacgugcacgaggcaggcagaccuacc
	NC_018725.3_7494	hsa-miR-509-3p	5310	5310	ggauuggugguucagugg	aaugacucaaaauugcu	aaugacucaaaauugcuuggauuggugguucagugg
	NC_018739.3_36194	hsa-miR-519c-3p	6607	2859	aaagugcacgcgcuuugggac	cucacaaagcccguacacuuuu	aaagugcacgcgcuuugggacagugaagaaaaucaugcucacaaagcccguacacuuuu
	NC_018723.3_1877	hsa-miR-520g-5p	47	47	ucuagaggaaguaaaagu	ugugccuuuuucuuagagc	ucuagaggaaguaaaaguauauuaguucuucagauaguuaacaucugaagauuugugccuuuuucuuagagc
	NC_018741.3_38808	hsa-miR-532-5p	122467	116227	caugccuugaguguaggaccgu	ccucccacacccaaggcuugca	caugccuugaguguaggaccguugacaucuuaauuacccucccacacccaaggcuugca
	NC_018734.3_29213	hsa-miR-532-5p			caugccuugagguaggac	ccgaauaaggcuggg	caugccuugagguaggacauacccugagguguaaauuacacuccagagcuccugguaggauccgaauaaggcuggg
	NC_018741.3_40292	hsa-miR-542-3p	45365	36938	ugugacagauugauaacugaaa	ucggggaucaucaugucacgag	ucggggaucaucaugucacgagagaccacugugcacuugugacagauugauaacugaaa
	NC_018731.3_23862	hsa-miR-551a	17558	17434	gcgacccauacuugguuucaga	gaaaucaagugugggugagacc	gaaaucaagugugggugagaccuggugcagagcaggaaggcgacccauacuugguuucaga
	NC_018730.3_20862	hsa-miR-551a			gcgacccacucuugguuuccc	gaaauccagagcgggugaggccu	gaaauccagagcgggugaggccuguccgaccauuucuaggcgacccacucuugguuuccc
	NC_018729.3_17503	hsa-miR-5587-3p			uccccgggcccgcccccg	ggggcggggcgggggcgc	ggggcggggcgggggcgcgccggccgugggguccccgggcccgcccccg
	NC_018729.3_17876	hsa-miR-5587-3p	134	134	cccccgggagggggcggggc	gaaggcacuugccggggguc	gaaggcacuugccggggguccccaggggacggcuggcugucagccuggugacccccgggagggggcggggc
	NC_018730.3_19105	hsa-miR-5587-3p			gccccggguucaaauccug	gaggcuuuggggcca	gaggcuuuggggccagagugccccggguucaaauccug
	NC_018731.3_23313	hsa-miR-5587-3p			gccccggguucguuuccc	augaugagcacggacguuu	gccccggguucguuucccccuuccauguuaaugaugagcacggacguuu
	NC_018726.3_10424	hsa-miR-574-3p	33123	31104	cacgcucaugcacacacccaca	ugagugugugugugugagugu	ugagugugugugugugagugugugucgcuccggguccacgcucaugcacacacccaca
	NC_018723.3_1278	hsa-miR-574-3p			cacgcucaugcacacacacaa	acaucuuguauuagugugguac	cacgcucaugcacacacacaauuucucuuguuauuaacaucuuguauuagugugguac
	NC_018735.3_31556	hsa-miR-574-3p			cacgcucacacacccaca	aaggugugcacgcgcgugcg	aaggugugcacgcgcgugcgcucacacacucgcacgcucacacacccaca
	NC_018723.3_2455	hsa-miR-582-5p	11521	7431	uuacaguuguucgaccaguuac	uaaccaguugaacaacugaacc	uuacaguuguucgaccaguuacucaucuaacuaauuguaaccaguugaacaacugaacc
	NC_018738.3_35185	hsa-miR-590-3p	3690	3184	uaauuuuauguauaagcuagu	gagcuuauucauaaaaguacag	gagcuuauucauaaaaguacaguaugauccaguaaaccuguaauuuuauguauaagcuagu
	NC_018733.3_27962	hsa-miR-593-5p	544	521	uggcaccagcacuggcggugg	cgcuggcagugucgguggcacu	cgcuggcagugucgguggcacuugcacgguggcaguggcaccagcacuggcggugg
	NC_018725.3_6902	hsa-miR-596	3166	2408	gagccugcuguagaccgggagucg	ggacucgggcucagcaggcugg	gagccugcuguagaccgggagucguugagccugacuucgcggacucgggcucagcaggcugg
	NC_018727.3_11298	hsa-miR-596			cagccugcccacccugga	uguggcgggcaagcacau	cagccugcccacccuggacugccagcucccgaccuuauagguaguuagcagaauguggcgggcaagcacau
	NC_018727.3_11882	hsa-miR-6068	849	848	ccugcgagggggcggggc	cccgcccaccccgucacgggg	ccugcgagggggcggggcugccgggcgcggggaggccccgcccacggcugcaccucagccccgcccaccccgucacgggg
	NC_018727.3_11881	hsa-miR-6068			ccugcgagggggcggggc	cacugcccgcguucuagacg	cacugcccgcguucuagacgcuuccccgggaagggagccggccugcgagggggcggggc
	NC_018741.3_39762	hsa-miR-6068			ccugcgagggggcggggc	cccggggccccacccgguaguu	cccggggccccacccgguaguucaagaaccugcgagggggcggggc
	NC_018740.3_37958	hsa-miR-607	269	260	guucaaaucuugguggga	cacccuggccucugaauc	cacccuggccucugaaucuaggcauccagguucaaaucuugguggga
	NC_018729.3_17135	hsa-miR-615-3p	606	603	uccgagccugggucucccucu	ggggguccccggugcucggau	ggggguccccggugcucggaucucgagggugcuuauuguucgguccgagccugggucucccucu
	NC_018731.3_23712	hsa-miR-622	1307	1307	ccagucugagcgucccuu	gggaauggcccagguggcc	gggaauggcccagguggcccugaaauaaugcagucaacauguggccaagugugugagagcucuucugugccagucugagcgucccuu
	NC_018728.3_13922	hsa-miR-628-5p	2212	1374	augcugacauauuuacuagagg	ucuaguaagaguggcagucga	augcugacauauuuacuagaggguaaaauuaauaaccuucuaguaagaguggcagucga
	NC_018741.3_39203	hsa-miR-652-3p	4424	3999	aauggcgccacuaggguugugc	acaacccuaggagagggugccau	acaacccuaggagagggugccauucacauagacuauaauugaauggcgccacuaggguugugc
	NC_018741.3_38818	hsa-miR-660-5p	75985	75857	uacccauugcauaucggaguug	accuccugugugcauggauu	uacccauugcauaucggaguuguuaauucucaaagcaccuccugugugcauggauu
	NC_018739.3_37184	hsa-miR-664a-3p	2194	2146	uauucauuuaucucccagccuaca	cgggcuaggaaaaaugauugga	cgggcuaggaaaaaugauuggauagaaaauauuauucuauucauuuaucucccagccuaca
	NC_018727.3_11398	hsa-miR-6734-3p			gccuucccuaagacucca	ucaucuugggguggcau	gccuucccuaagacuccaaucaucuugggguggcau
	NC_018731.3_22400	hsa-miR-6734-3p	14426	14426	cccuucccggggugggggc	ggcugcccuuggagcccgagcc	cccuucccggggugggggcggcggggccuggcgccgcggcugcccuuggagcccgagcc
	NC_018725.3_8078	hsa-miR-6742-3p			uccugggucucggcacca	gaugcccggagccagggcc	gaugcccggagccagggccugcugugugacccgcugggguuccugggucucggcacca
	NC_018725.3_7251	hsa-miR-6742-3p	241	241	gccuggguucaaaucccggac	cugggugucccaggcaa	gccuggguucaaaucccggacucugugcuugcuagcugggugucccaggcaa
	NC_018732.3_25554	hsa-miR-6759-5p	68956	68951	uuguggguucgggccccacguuggg	cacagugguagagcgugc	cacagugguagagcgugcgacuuggagcucaggguuguggguucgggccccacguuggg
	NC_018723.3_1471	hsa-miR-6770-3p			cuggcggcggcggcgacu	uggccguggccguuagcg	uggccguggccguuagcguugccuccuggaggcucuggcggcggcggcgacu
	NC_018723.3_1472	hsa-miR-6770-3p	333	333	cuggcggcggcggcgacu	ucgccgagggcagccggcc	cuggcggcggcggcgacucccagggcucgccgagggcagccggcc
	NC_018736.3_32019	hsa-miR-6770-3p			auggcggccguacggggc	ucucaguggugcggccggcgggc	ucucaguggugcggccggcgggcggcuauggcggccguacggggc
	NC_018723.3_1691	hsa-miR-6784-5p			cccggggcaccuccgccu	gccugccuggggcu	gccugccuggggcuuccucccggggcaccuccgccu
	NC_018730.3_22295	hsa-miR-6784-5p	22	22	cccggggcgcccccgccc	gccuggagccucgggcu	cccggggcgcccccgcccacccucgacgccuggagccucgggcu
	NC_018734.3_28093	hsa-miR-6803-3p	3188	3188	ccccucgcucuccucucc	ggcggggacgcgucuggcc	ggcggggacgcgucuggccugaggccuccccucgcucuccucucc
	NC_018730.3_20366	hsa-miR-6819-3p	21	21	cagccucugccauguuggaau	gccagcaugccagaggcuggg	cagccucugccauguuggaauuucaaacccaaaacagcugcuuggaaggagccagcaugccagaggcuggg
	NC_018732.3_26377	hsa-miR-6834-5p	384	346	gugagggacugcaagagccuugg	caguuuuugcuuuccuuccagg	gugagggacugcaagagccuugggcagggaugcagggacuccuugucaaacgggagcucuggagcccaguuuuugcuuuccuuccagg
	NC_018738.3_35142	hsa-miR-6835-3p	15024	13514	aaaagcacgcgcugccggaagug	uuccacagcgggugcuuuagc	aaaagcacgcgcugccggaagugaugacacgccuuccacagcgggugcuuuagc
	NC_018738.3_35727	hsa-miR-6835-3p			uaaagcacccgcuguggaag	uuccggcagcgcgugcuuuugc	uaaagcacccgcuguggaaggcgugucaucacuuccggcagcgcgugcuuuugc
	NC_018741.3_39255	hsa-miR-6840-5p	50	50	ucccccggcuucccccgu	gugggguaagucacu	gugggguaagucacuggagcuacggcccagaagccgggcgcuccagucccccggcuucccccgu
	NC_018738.3_35658	hsa-miR-6840-5p			ccccccggguccgcccccc	aagaugagcucggggacag	aagaugagcucggggacagacuaccccccggguccgcccccc
	NC_018731.3_23267	hsa-miR-6859-3p	62	62	cgacccccgagcggucgg	ggccgcguggggagcagca	cgacccccgagcggucggguggggccgugggccaguggcccggcgcugugggccgcguggggagcagca
	NC_018731.3_22585	hsa-miR-7850-5p	3279	3203	cuuuggacauacuagaaaagga	cuuuucucauauguccaaagac	cuuuucucauauguccaaagacguagguuguugagucuuuggacauacuagaaaagga
	NC_018730.3_19418	hsa-miR-7977	1258	1242	aucccagccuggcucucugc	cagggcagccuagaugggaag	aucccagccuggcucucugccggcagagcaugagcagggcagccuagaugggaag
	NC_018738.3_35536	hsa-miR-8057	2971	2732	uuggcucugcgaggucggcuca	agcaggccugucagggcguug	uuggcucugcgaggucggcucaaggugggucuggauauugagcaggccugucagggcguug
	NC_018725.3_6835	hsa-miR-8057			uuggcucuaagggcugggu	auagcuuugccaaau	auagcuuugccaaauggccuuggcucuaagggcugggu
	NC_018723.3_2378	hsa-miR-874-3p	24812	23640	cugcccuggcccgagggaccga	cggccccacgcaccaggguaaga	cggccccacgcaccaggguaagagagagucucgcuuccugcccuggcccgagggaccga
	NC_018723.3_2809	hsa-miR-876-3p	3551	3548	cggugguuucccuucccg	gagagggagccgga	cggugguuucccuucccgaucccggggaccuuccgccucgagagggagccgga
	NC_018728.3_14745	hsa-miR-889-3p	2286	2278	uuaauaucggacaaccauugu	aaugguuguccguaguaugguc	aaugguuguccguaguauggucucuauauucauggugauuaauaucggacaaccauugu
	NC_018723.3_2535	hsa-miR-9-5p			ucuuugguuaucuagcuguauga	auaaagcuagauaaccgaaagu	ucuuugguuaucuagcuguaugaguguauuggucuucauaaagcuagauaaccgaaagu
	NC_018739.3_36626	hsa-miR-9-5p			ucuuugguuaucuagcuguauga	auaaagcuagauaaccgaaagu	ucuuugguuaucuagcuguaugagugguguggagucuucauaaagcuagauaaccgaaagu
	NC_018728.3_14929	hsa-miR-9-5p			ucuuugguuaucuagcuguauga	auaaagcuagauaaccgaaagu	ucuuugguuaucuagcuguaugagugccacagagccgucauaaagcuagauaaccgaaagu
	NC_018728.3_14930	hsa-miR-9-5p			ucuuugguuaucuagcuguauga	cggcagcggcgguggcgaaggga	cggcagcggcgguggcgaagggaggcccguuucucucuuugguuaucuagcuguauga
	NC_018730.3_20248	hsa-miR-9-5p	453	438	gcuuuggugguucagugg	aagaguuugagcccgcauugggc	gcuuuggugguucaguggaucgagcaucagacuucagcugaggucgugaucuugugguucaagaguuugagcccgcauugggc
	NC_018726.3_10538	hsa-miR-95-3p	2043	2036	uucaacggguauuuauugagc	cucaauaaauguuuguugaauu	cucaauaaauguuuguugaauugagaugcguuaaauucaacggguauuuauugagc
	NC_018723.3_2725	hsa-miR-96-5p	3258	3213	cuuggcaccuaguaagcacuca	agugccugcuaugugccagg	cuuggcaccuaguaagcacucaguaaauacuuguugagugccugcuaugugccagg
	NC_018741.3_40360	hsa-miR-96-5p			auuggcacuuuuuuugagugug	cacucaaaaaggugccauuca	cacucaaaaaggugccauucaguuacacuaaacuaugauuggcacuuuuuuugagugug
	NC_018724.3_5607	hsa-miR-96-5p			uuuggcacuagcacauuuuugcu	caaucaugugcagugccaauau	uuuggcacuagcacauuuuugcuugugucucuccgcucugagcaaucaugugcagugccaauau
	NC_018737.3_34371	hsa-miR-99a-5p	370607	366384	cacccguagaaccgaccuugcg	caagcucgagucuguggguccgu	cacccguagaaccgaccuugcggggccuucgccgcacacaagcucgagucuguggguccgu
	NC_018731.3_23449	hsa-miR-99a-5p			aacccguagauccgaucuugug	caagcucgcuucuaugggucu	aacccguagauccgaucuuguggugaaguggacugcacaagcucgcuucuaugggucu
	NC_018732.3_25647	hsa-miR-99a-5p			aacccguagauccgaacuugu	caagcuugugucuauagguaug	aacccguagauccgaacuuguggugauaguccacacaagcuugugucuauagguaug
Excluded miRNAs	NC_018733.3_27726	-			cgccccgcgcggcuccccc	gggggggggggguggugg	ggggggggggggugguggggggcgccucugccccgggcgccccgggccccgcgccccucgccccgcgcggcuccccc
	NC_018741.3_40346	-			aguccgugcauuucuggguaga	ugcccagaaaugcacggauuac	ugcccagaaaugcacggauuacguggucuguguguaguccgugcauuucuggguaga
	NC_018728.3_14752	-			gguugaucagagaacauacauu	uguaugucaacugauccacagu	gguugaucagagaacauacauuuuaucaaugauguaugucaacugauccacagu
	NC_018741.3_40364	-			ugaagugcaucuuccugaauaga	uauuuagggagaugcuauucau	uauuuagggagaugcuauucauauauacuauauuaugaagugcaucuuccugaauaga
	NC_018738.3_35264	-			uuugaggaauagccaguaaccu	cuugcuggcccuuccucacagc	uuugaggaauagccaguaaccugcgucucucaacuugcuggcccuuccucacagc
	NC_018733.3_27098	-			uucugaaagggcauaauaugu	cacauugugccuuuucagaaaaga	uucugaaagggcauaauaugugauaagccugauaagacacacauugugccuuuucagaaaaga
	NC_018741.3_40356	-			ugauuggcaccucuuagaguga	acuucaagaagugucacucaug	acuucaagaagugucacucauguaccuagaaauaugauuggcaccucuuagaguga
	NC_018728.3_14721	-			agauauugcacgguugaucucu	agguuguccgugauguauuugc	agguuguccgugauguauuugcuuuguugauggcagauauugcacgguugaucucu
	NC_018731.3_23345	-			ucaguaacaaagauucauccuug	aaggagaaucuuugucacuu	ucaguaacaaagauucauccuugugucugucaagcaacaaggagaaucuuugucacuu
	NC_018725.3_7683	-			ucuccggcuugccugggacu	gucgcaggccaaccggga	ucuccggcuugccugggacuguccuaguuggcaaaacaccucagucgcaggccaaccggga
	NC_018735.3_30811	-			cgcguaccaaaaguaauaauguc	cauuauuacucacgguacgagu	cauuauuacucacgguacgaguuugaagugucacagcgcguaccaaaaguaauaauguc
	NC_018730.3_19012	-			ccggaccucugcccgcccccag	ggggaucgacggggagac	ccggaccucugcccgcccccaggucuucagagaacaggggaucgacggggagac
	NC_018730.3_20930	-			uaagaucaaguguagagu	aucgcuucucggccucuuggc	aucgcuucucggccucuuggcuaagaucaaguguagagu
	NC_018730.3_20929	-			uaagaucaaguguagagu	aucgcuucucggccucuuggc	aucgcuucucggccucuuggcuaagaucaaguguagagu
	NC_018727.3_12806	-			cuucuccgccugcccgaccugc	gugucgggcccgggggagucggu	gugucgggcccgggggagucgguggauuucugcgaccuucuccgccugcccgaccugc
	NC_018724.3_5769	-			gucagcauuggcugucguguggc	ccaaggacaggcaggugcugagc	gucagcauuggcugucguguggcggugcguacacauccgccaaggacaggcaggugcugagc
	NC_018733.3_27173	-			aaagaggagcuggaguuggaa	cccaucuccaugccccuucuucc	cccaucuccaugccccuucuuccuggaaggaaagaggagcuggaguuggaa
	NC_018736.3_33378	-			cgcgccccuuccuccccgcagc	ccggggcgggccgggcgcgcc	ccggggcgggccgggcgcgccggacgguuccaggcacucacgcggcgcgccccuuccuccccgcagc
	NC_018730.3_20826	-			caucguuaccagacaguguuaga	cagcacuguccgguaagaug	caucguuaccagacaguguuagagucaagccaagaaauccagcacuguccgguaagaug
	NC_018737.3_34940	-			aacauguccuugggucugcaga	ugcagaccuggugacauggguc	ugcagaccuggugacaugggucccuugcauaaggacuggaacauguccuugggucugcaga
	NC_018729.3_17811	-			uccagaacucuaaggaaacgagc	acguuucuuuccggguuuuggau	acguuucuuuccggguuuuggaugcauuucuuacucugggccguccagaacucuaaggaaacgagc
	NC_018729.3_16636	-			agaaucccaccugccacc	gggggggggggggggcgg	agaaucccaccugccaccagccgcccaccaggcagcuggggggggggggggggcgg
	NC_018741.3_40348	-			ugacagugccuuuccggaugga	uguccagaaagguguugcuca	uguccagaaagguguugcucauauagacaaagugugacagugccuuuccggaugga
	NC_018729.3_16606	-			gugagggugaagaaaaccugugu	cagguuuucuucaccuucaaaa	gugagggugaagaaaaccuguguaggguuccagcccagguuuucuucaccuucaaaa
	NC_018735.3_31533	-			ugagcaggggcaaacgaugga	aacguuugugccuggucucugc	ugagcaggggcaaacgauggaggaggucugugcagcuuccaacguuugugccuggucucugc
	NC_018732.3_25336	-			auccaugaugaucuuaucuug	aauaaggucacauucugggg	auccaugaugaucuuaucuugaaauccuuaauuacauuugaaaagacuuuuuuuucaaaauaaggucacauucugggg
	NC_018740.3_38165	-			uuugauaagcugacaugggac	uugugucaguuuaucaaaccca	uuugauaagcugacaugggacagggauucuuuucacuguugugucaguuuaucaaaccca
	NC_018731.3_22941	-			ucuuguccucagaucuuugugu	acaaagaucugaggacaagaga	acaaagaucugaggacaagagauaucccaaguauauuucuuguccucagaucuuugugu
	NC_018728.3_14884	-			uucguggccccugagagcgagu	ccgcuccaacgagccacccggacu	ccgcuccaacgagccacccggacuucccaccgugccaguucguggccccugagagcgagu
	NC_018738.3_35644	-			cagacccaaaucaaccucacga	agguugauuugggucuggcgucu	agguugauuugggucuggcgucuguagccggggccagacccaaaucaaccucacga
	NC_018727.3_10772	-			agcccgcagggucucggcuggg	caggcgcccugcagcugcuc	agcccgcagggucucggcugggugcacgccaggcgcccugcagcugcuc
	NC_018736.3_32165	-			cauuucaacguggggguuucua	agcaauccuugcuugaacauguaccu	agcaauccuugcuugaacauguaccucuucucagucaggguccauuucaacguggggguuucua
	NC_018735.3_30137	-			cagcgcugacgugagcucuuggc	ugagguucgcgguggcugcug	ugagguucgcgguggcugcugccgaguuccugggcgggcagcgcugacgugagcucuuggc
	NC_018724.3_3218	-			ccccccacucugcacacccagg	ugugacaagauguggggcgu	ccccccacucugcacacccaggugucccggugcagaaaaugccgaaagcgcuaugagccggugccuugugacaagauguggggcgu
	NC_018732.3_26263	-			cucggaggaggaagggugccgcgg	acggcucccuuugcuucuccagg	cucggaggaggaagggugccgcgggcucugcggcucacggcucccuuugcuucuccagg
	NC_018726.3_8848	-			aguccagggcuuagucagcgggg	cccuggcuggcaccuggacuuag	aguccagggcuuagucagcggggcccggaguggcuucccuggcuggcaccuggacuuag
	NC_018724.3_3146	-			cgggcgggcgggggcgugguc	cacgcccccucccgcccgcagg	cgggcgggcgggggcguggucacuggccugccgcuuuggcgccgcccagccagugaccacgcccccucccgcccgcagg
	NC_018728.3_16255	-			gcgucggcggcgggcggc	cccccucgccgcccgggc	gcgucggcggcgggcggcggcggaugcauggaccgccgggcccccucgccgcccgggc
	NC_018741.3_40344	-			uaauuggcaccccucuagggaag	uaccuagagaggugccacuuac	uaccuagagaggugccacuuacauagacuaaggguaauuggcaccccucuagggaag
	NC_018737.3_34936	-			ccugccugcuccagagcucccg	cagagcucucaggaggccaga	cagagcucucaggaggccagaagcguuaaauaacuccugccugcuccagagcucccg
	NC_018737.3_34853	-			ucugccaagaagccgaaacucc	aguuccggcucuuuggcagagg	ucugccaagaagccgaaacucccuuaugugaaagaaguuccggcucuuuggcagagg
	NC_018738.3_35051	-			cagacccaaaucaaccucacga	gugagguugauuugggucugg	gugagguugauuugggucuggccccggcuacagacgccagacccaaaucaaccucacga
	NC_018724.3_5276	-			uguauccucagugccuagugac	uuacuuggcacugagggua	uuacuuggcacugaggguacagugaagggugcggguuguauccucagugccuagugac
	NC_018735.3_30939	-			cccgccucccgccgcccgcc	cggcggccggacccggga	cccgccucccgccgcccgccccccgccggagcgcagcgccuccgcgccggcggccggacccggga
	NC_018730.3_20990	-			agcccagggccgggugagc	cucgcccggcccugggcuccc	agcccagggccgggugagccggccuggcucgcccggcccugggcuccc
	NC_018730.3_19695	-			ucacuaaaccugucugagccag	ugggucagacuuguuaggaggug	ugggucagacuuguuaggaggugugaucuuggacacaucacuaaaccugucugagccag
	NC_018736.3_33238	-			cccgggccgcagccuccucagc	gaggagcugcggcccggcc	gaggagcugcggcccggcccccgggugggcccgggccgcagccuccucagc
	NC_018734.3_29365	-			ucaggcccaggaggagagac	ccucuccucucuggccucagg	ucaggcccaggaggagagacuugaucccugaccuccagccucuccucucuggccucagg
	NC_018733.3_27475	-			ugagauaaucaagucacggcug	gauguggcgaugaaugucucaca	ugagauaaucaagucacggcugauauuugcagauguggcgaugaaugucucaca
	NC_018733.3_26904	-			ugcaaagaacaagaaaaauauu	uauuuuucuuguucuucgcau	ugcaaagaacaagaaaaauauuaucagaaaaauauuaauauuuuucuuguucuucgcau
	NC_018728.3_14625	-			uccuauauggcgccuuuccuc	gaacggcuccauacaggaguu	gaacggcuccauacaggaguugacgcacaguuauccagcuccuauauggcgccuuuccuc
	NC_018734.3_29764	-			uaauguauacauaugccugugu	acgggcauauguauacauuagg	acgggcauauguauacauuaggcauauguaccuaauguauacauaugccugugu
	NC_018724.3_4672	-			uuacuccucccuugcuccuccc	gaaggagcagggggaggggugaga	gaaggagcagggggaggggugagacagaggaaaucuguggcccuuacuccucccuugcuccuccc
	NC_018737.3_34790	-			caucccaugucaccuccccagg	aggggagguggcuggacuugga	aggggagguggcuggacuuggaaauggugggugacccggggggggcuugcaaucuccaucccaugucaccuccccagg
	NC_018736.3_31672	-			aacaccacagugugguuuggac	uacaaaccacagugugcugcug	aacaccacagugugguuuggacguggccacagugccguacaaaccacagugugcugcug
	NC_018741.3_38951	-			uuacaauacaaccugguaagu	cuuaucagguuguauuauaau	uuacaauacaaccugguaagugcuguaacacuuaucagguuguauuauaau
	NC_018738.3_35411	-			cucggguucucuguccgcaga	cugcgggcugggcggccguguuc	cugcgggcugggcggccguguucuggaagucaacucggguucucuguccgcaga
	NC_018725.3_6063	-			gugcccgcgcccucucugggga	ggccggagaggagcgggcag	ggccggagaggagcgggcaggcggaugcuguggggcgugcccgcgcccucucugggga
	NC_018723.3_1496	-			uugggaaagaaggacauaaauu	cuugugucuucuguuucccuccag	uugggaaagaaggacauaaauuaauguaugagaacuugugucuucuguuucccuccag
	NC_018724.3_5200	-			ugaaccccacuguacugucgucg	aaggcaggcacgguggguucccuc	aaggcaggcacgguggguucccucugugaccuccucagugaaccccacuguacugucgucg
	NC_018737.3_34965	-			ugaggacucuggaaagggcagu	agcagcacccaguugguc	ugaggacucuggaaagggcagugggguggucuccggagcagcacccaguugguc
	NC_018732.3_24722	-			aggcucggucuggaccccggg	cugggccugggccgagccccaga	aggcucggucuggaccccgggcggguggcagcaccgccccugggccugggccgagccccaga
	NC_018731.3_23444	-			caacacauaaccuguauucugu	uaggauacauguguguguugu	uaggauacauguguguguugugugugugcauguguguacacaacacauaaccuguauucugu
	NC_018733.3_27689	-			ugcgaagaacaagaaaaauauu	uauuuuucuuguucuuug	ugcgaagaacaagaaaaauauuaauauuuuucugauaauauuuuucuuguucuuug
	NC_018733.3_27181	-			ugccucugucccccaccccagu	gggggggggggggggggg	ggggggggggggggggggagggcacgcaagcaguagauuccugagguucacugccucugucccccaccccagu
	NW_019365261.1_5911	-			gcggcgcgggcgggucgg	cggagccccgccucucaccu	cggagccccgccucucaccuugcccacccgggcacggcggcgcgggcgggucgg
	NC_018730.3_19198	-			ugccuccagcuuucaccaaccu	gauggugccggcugggggcguggc	ugccuccagcuuucaccaaccuccggucguccugggagaggauggugccggcugggggcguggc
	NC_018726.3_9100	-			uuauuacagcugaaaguccacu	acuuugagcuguaauaaucaga	uuauuacagcugaaaguccacugugcccucaguaacaguggacuuugagcuguaauaaucaga
	NC_018732.3_25362	-			agacuagagcauucauucggaggu	accucugaaugcucuggucu	agacuagagcauucauucggagguucuuacccuuaugagaaccucugaaugcucuggucu
	NC_018739.3_37221	-			uuccgcgagucgggcaucgccu	gcgaggagcgcgacucgugguccc	uuccgcgagucgggcaucgccucggaguacgaguccaacacggacgagagcgaggagcgcgacucgugguccc
	NC_018728.3_13595	-			gagucccgggcugaagga	cuaaaaauagccccggugu	cuaaaaauagccccgguguggggauccgugcgcggaugucccggcgagucccgggcugaagga
	NC_018737.3_34301	-			gccgaggggacgugucgggccu	gcccggccccuccgcucgcuc	gccgaggggacgugucgggccucuugccugcaggaggcggcccggccccuccgcucgcuc
	NC_018724.3_4654	-			cugccuggaccccugcucacc	ccgggccggggcugggcg	ccgggccggggcugggcgcgcucccugccuggaccccugcucacc
	NC_018729.3_16448	-			aggacucgccuccacgcc	uguggacgcuucc	aggacucgccuccacgccaguguggacgcuucc
	NC_018741.3_38733	-			cgccgucggguccggggggcu	ccccccacccgcggcugg	ccccccacccgcggcuggccgccgucggguccggggggcu
	NC_018733.3_27368	-			cacccccgugcucacuggcaaac	gggccagugagcggguggc	cacccccgugcucacuggcaaaccugucuccaaaucagcgaggggccagugagcggguggc
	NC_018740.3_38064	-			cucuccaugccgcagacgggc	cagggucugcggcaucguggggcc	cagggucugcggcaucguggggccguagggaaagaggcucuccaugccgcagacgggc
	NC_018726.3_8756	-			cgagagcccaggcuggucggucg	gccgccagcccuggcgcucccgauggac	cgagagcccaggcuggucggucgacucugggaaucggccgccagcccuggcgcucccgauggac
	NC_018731.3_22387	-			ugagaccggacaccggagucgga	uggcuccggcuuccgggcccauc	uggcuccggcuuccgggcccaucggggaacagcccuggugagaccggacaccggagucgga
	NC_018724.3_4437	-			uccuuuccggagggggga	accucuccggcugggcggg	uccuuuccggaggggggagaggacccaggcuuuggggucagaccucuccggcugggcggg
	NC_018737.3_34203	-			cucccgcccucgccccccc	gggggugagggugugguggg	gggggugaggguguggugggggggugaaagagagaaagagagagcuggcucagagaggucccccucccgcccucgccccccc
	NC_018735.3_30844	-			ugggggggcggggcggacg	cacuacccgucuccccaca	ugggggggcggggcggacgcucacuacccgucuccccaca
	NC_018741.3_40319	-			gacccuggucugcacucuauc	gggagcgcagggcaggguuuc	gacccuggucugcacucuaucuguacgcuuacugaagggagcgcagggcaggguuuc
	NC_018726.3_10236	-			uggccccgugacucuggcucu	agccggaggaaggaggcuacc	agccggaggaaggaggcuaccuugagcugguggccccgugacucuggcucu
	NC_018736.3_33036	-			cgcgccccggcccugccc	gcacagccggggcugcu	gcacagccggggcugcugcgccgcuuguccccgcggagccgcugggagcagcgggcccugcgcgccccggcccugccc
	NC_018724.3_5512	-			ggcugggcgcgccgcggc	cgggcgcggggcgcagcgug	cgggcgcggggcgcagcguggagccggcgagggagugcggagcuccggcagcgcggguccgggcugggcgcgccgcggc
	NC_018736.3_32713	-			uuccccguccgccugguagga	cacuggggggacgggggggg	uuccccguccgccugguaggagugagccugccuccacuggggggacgggggggg
	NC_018741.3_38606	-			ugcgggggggcggggcgg	ucccuuuccaccuacgugga	ugcgggggggcggggcgggggguaauggugccuuuagguguggugccucccucccuuuccaccuacgugga
	NC_018733.3_28003	-			ccgccgggucgcccccgggg	cccaggcgacccgacggag	ccgccgggucgcccccgggguccgccucccucccccaggcgacccgacggag
	NC_018725.3_7045	-			gccgcuggugucgggcgg	ccccggcagaagcgaggcuu	ccccggcagaagcgaggcuuccguucagccuggacgggggccgcuggugucgggcgg
	NC_018729.3_18378	-			ucgcccucggguuggcagcccuc	ccgcugcagcccccgggcuggc	ccgcugcagcccccgggcuggcgccgcccgcgccgcucgcccucggguuggcagcccuc
	NC_018732.3_24955	-			ucuaaaccccugugcgccccagg	ugggaaggguggccggggagcagggg	ugggaaggguggccggggagcaggggcagguggggcagggcccugggugccucuaaaccccugugcgccccagg
	NC_018724.3_3276	-			gguuccgucccccguccccca	ggggagggggcggagccuc	gguuccgucccccgucccccaguccuggcugguuuccgcuuugggacugccugucucuuggggagggggcggagccuc
	NC_018724.3_4426	-			cccugacccgccccggccccc	aggggccgggcgggagcaggca	aggggccgggcgggagcaggcaccgcuucagaggcccugacccgccccggccccc
	NC_018737.3_34548	-			ccgcccccuccgccuucc	cggugggagcggcagcag	cggugggagcggcagcagucugcucgccuccaccuggcguccagcaccgcccccuccgccuucc
	NC_018725.3_8002	-			aggacucaggguggcucuguga	acagaccauccugagccacuug	acagaccauccugagccacuuggauuauuuuguuucaaggacucaggguggcucuguga
	NC_018739.3_36785	-			gcgcgcgccgccgccccc	gggugccggugucagcgg	gcgcgcgccgccgccccccagcuucccccggaaagugagggggugccggugucagcgg
	NC_018727.3_12396	-			ucgagaauugcguuuggaca	cguccagacucaacucucggc	cguccagacucaacucucggccggagccauagacucgagaauugcguuuggaca
	NC_018736.3_32636	-			ccccggacaaguucaaaggccu	agggcuuguccgaagggacg	ccccggacaaguucaaaggccugaaacacaaacaggcugagggcuuguccgaagggacg
	NC_018724.3_3305	-			ugacaggaggaccugcccaac	uggggguccuucucucacc	uggggguccuucucucaccuuccucggugacaggaggaccugcccaac
	NC_018731.3_23255	-			ggcuccuggcuuagcugg	aucugggucaugagccag	ggcuccuggcuuagcuggacuccuuagcuggaguccccaucugggucaugagccag
	NC_018733.3_27336	-			ugaugaacucgagcgggag	cuugagccgcguugcaucccu	ugaugaacucgagcgggagcccugugguuggacaggggcucuugagccgcguugcaucccu
	NC_018740.3_38221	-			aacuggaagugguuuaguagagc	ucuacuaaaccacuuccaguuug	aacuggaagugguuuaguagagcaauaaaaguuuccuugucuacuaaaccacuuccaguuug
	NC_018736.3_32846	-			aguccgggugugggacgacgacu	ccugcguuccaccccggaccug	ccugcguuccaccccggaccugagcucuggguuccaaguccgggugugggacgacgacu
	NW_019365575.1_40436	-			ugcgggggggcggggcgg	ucccuuuccaccuacgugga	ugcgggggggcggggcgggggguaauggugccuuuagguguggugccucccucccuuuccaccuacgugga
	NC_018729.3_17691	-			ggggcguuucccggucagg	uggguggggauuaugucccac	uggguggggauuaugucccacgggggcguuucccggucagg
	NC_018737.3_34099	-			ugcacgcuucuccccuuccguc	ugggggugggggugcgugcagg	ugggggugggggugcgugcagguguucacgccuucccugcacgcuucuccccuuccguc
	NC_018729.3_18528	-			cugccucuucccugcccuagg	aagggagggaggaacuggcagga	aagggagggaggaacuggcaggagauuuacgcugccucuucccugcccuagg
	NC_018728.3_14777	-			cacaauacacggucgaccuc	gguugcccguggcgcguucg	gguugcccguggcgcguucgcauucaucaugacgcacaauacacggucgaccuc
	NC_018723.3_653	-			uaucaggaagaaagggagaga	cgucucuuucuuccuggucuu	cgucucuuucuuccuggucuuaacaaucagauauaaauaucaggaagaaagggagaga
	NC_018735.3_30893	-			ccccccccggggggcggga	ccccccccgggguccccu	ccccccccggggggcgggagcagaguucagcccugcccccccccgggguccccu
	NC_018724.3_4664	-			caggcucuguaucucccucagu	ggaguggagauggcagggucagag	ggaguggagauggcagggucagaggucagggcagccgcucaaccucaggcucuguaucucccucagu
	NC_018728.3_15464	-			uugccugggacucuggaaccau	uuccagccuccugggcaaggga	uuccagccuccugggcaagggaacggucucuucccuugccugggacucuggaaccau
	NC_018739.3_36933	-			guucauguagccucucuggagggc	cccuagaggaugaggcuacccuggguca	guucauguagccucucuggagggcgucgcuccagaagaucaagucgugcuccuggcaggcacgccccuagaggaugaggcuacccuggguca
	NC_018729.3_17936	-			uuuggucuuuaucagaaugcag	acguucugauaaagaccaaaau	acguucugauaaagaccaaaaugaucuuuaucacaauuuuggucuuuaucagaaugcag
	NC_018735.3_30284	-			cccuucagguugugaggc	caacgcaaucuuuagggag	cccuucagguugugaggccgcuaagggcccgagaaaagccgggcuugggagaagucaacgcaaucuuuagggag
	NC_018725.3_8050	-			guucgaaucccagggugc	ccccuguggcuuccagcag	ccccuguggcuuccagcagcuggcuguucgaaucccagggugc
	NC_018730.3_19323	-			uuuccuugcucucugccuccaga	ugggggaggggagagagggacagg	ugggggaggggagagagggacaggcuucaccuuuccuugcucucugccuccaga
	NC_018734.3_28954	-			agcgagccugucugaucacugga	caguccuuagggggcuugacucu	agcgagccugucugaucacuggagagcucucuggucaguguuuccaguccuuagggggcuugacucu
	NC_018729.3_18480	-			cucccggggucgaaggccaga	ugcccuccgacccuggggcc	ugcccuccgacccuggggcccagccuaaggaggcucccggggucgaaggccaga
	NC_018735.3_30613	-			acucaacuucuggucucc	agaucagacuugaggcc	agaucagacuugaggcccagacucaacuucuggucucc
	NC_018727.3_11793	-			aauuguagaaagacuuacuaug	uaguaagucauucuauaauuuu	uaguaagucauucuauaauuuuguauaagaugcuauuccaaauuguagaaagacuuacuaug
	NC_018729.3_18157	-			gggugucuguguggguacacgugu	acgugcacgcacacagccacguacac	gggugucuguguggguacacguguauauauguauacgugcacgcacacagccacguacac
	NC_018736.3_32888	-			accucucccacucccauccagg	augggugguggcagcggccuucc	augggugguggcagcggccuuccaucuucccuaaucugaggaccucucccacucccauccagg
	NC_018727.3_12409	-			ggaagagggugggggaga	acuccgauggcuucuca	ggaagagggugggggagaagguugugggggaggggaagugcuagcuuucucucuuucggacuccgauggcuucuca
	NC_018739.3_36181	-			ggcgaagcggggcugggc	ccagaccagugucgccag	ccagaccagugucgccaggaccuuagggucuggcgaagcggggcugggc
	NC_018730.3_20987	-			cugggcuuggagucagaagac	gcucuggcccagccccacuagga	cugggcuuggagucagaagacugcucuggcccagccccacuagga
	NC_018738.3_35986	-			guggcccccuccucuccc	gggaaccagccagccaccc	gggaaccagccagccacccucaugcuucacguuuccucugggcucugauucucgguggcccccuccucuccc
	NC_018735.3_30614	-			acucaacuucuggucucc	agaucagacuugaggcc	agaucagacuugaggcccagacucaacuucuggucucc
	NC_018736.3_32386	-			uugggggccagaauaaggacu	agcccuuugucuguccucuagg	uugggggccagaauaaggacucuuaaccuuggagagaauaaggagcccuuugucuguccucuagg
	NC_018728.3_14843	-			gaguguccccggggcccg	ggccuuccgagggaccg	ggccuuccgagggaccgugugagugaagggucugcacggaguguccccggggcccg
	NC_018731.3_23330	-			uaagggcucuguaaguauugc	aauacuuauaaaguacuuaca	aauacuuauaaaguacuuacagcuguguauuguguaguaagggcucuguaaguauugc
	NC_018740.3_38110	-			acuggaccuggagucaga	ggacuugguccaacug	ggacuugguccaacuggaaaacuagacuggaccuggagucaga
	NC_018728.3_13539	-			uugacgguuggcucagccu	gcuuugagcccaaaguccagg	gcuuugagcccaaaguccaggcuuucaccuugacgguuggcucagccu
	NC_018741.3_39729	-			accauccugcccggagug	ugugugugugggggggug	accauccugcccggagugcugcucaacaaggguggaggugugugugugggggggug
	NC_018736.3_32895	-			ccccuuucccccccucccuu	uggaggggggaguggca	ccccuuucccccccucccuuuuuuuuuuggugcuggaggggggaguggca
	NC_018728.3_15316	-			uuccaccugcccucccuc	guggggggcuacaggaaag	guggggggcuacaggaaagcuuuccucccugcccugcuuuccccggggcucucagaaauuauuuccaccugcccucccuc
	NC_018732.3_25814	-			uuugcuugcuguccuggccuga	aggcuuggauacaggaagcuaaug	aggcuuggauacaggaagcuaauggaaugugagcauuugcuugcuguccuggccuga
	NC_018729.3_18717	-			uuuccucucugccccauaggg	cuagggaagagaagguuggg	uuuccucucugccccauaggguguagcucuaacuacccucuagggaagagaagguuggg
	NC_018723.3_61	-			uggggcaccccugcccgg	gggugcuggagcccuaga	uggggcaccccugcccgggagggugcuggagcccuaga
	NC_018741.3_40221	-			ucccccaaaacgaccucucacuc	gugacagucauuuggggcuca	ucccccaaaacgaccucucacuccuuugcggaucaggagugacagucauuuggggcuca
	NC_018730.3_20589	-			uugggcauguugcauuuugagc	aaauguaacgugcuugggagc	aaauguaacgugcuugggagcguuaaaaucagcucuugggcauguugcauuuugagc
	NC_018736.3_31773	-			caacguggggucggccccugu	agguaggccucccccacgcagac	agguaggccucccccacgcagacagugcuguaaguauggcaacguggggucggccccugu
	NC_018723.3_538	-			gaugguggcgcaggaggac	ccugcugaucacuuacau	gaugguggcgcaggaggacgcugggcucaccaagcguccugcugaucacuuacau
	NC_018724.3_3193	-			cuucugggcugggacucagu	ugagucccagccccuagcu	ugagucccagccccuagcuaagcccuggcuugacggcuucugggcugggacucagu
	NC_018728.3_15538	-			auggcaauuagauuucaacu	uugaaaucuauuucccucc	uugaaaucuauuucccuccccaccaucuaguucaggauggcaauuagauuucaacu
	NC_018741.3_38620	-			uguuuccuguacagaucucugu	agagaucuguacaggaaacacc	uguuuccuguacagaucucugugcacauaucacagagaucuguacaggaaacacc
	NC_018732.3_25043	-			guggggcugcugcugaccug	aguuggacaggcucccaa	aguuggacaggcucccaaauccgggccugccauugaauuuguggggcugcugcugaccug
	NC_018741.3_39603	-			uguuuccuguacagaucucugu	agagaucuguacaggaaacacc	uguuuccuguacagaucucugugauaugugcacagagaucuguacaggaaacacc
	NC_018728.3_15704	-			gaaauuaggucuguaacuuaau	uaaguuauagacuuaaugucua	uaaguuauagacuuaaugucuaguuauauauuauaauaagucuagaaauuaggucuguaacuuaau
	NC_018733.3_26643	-			uugcagguucguucugcc	aagaacgaagucugugcuu	aagaacgaagucugugcuugcugccgcuuuaccugcggugugcuugcagguucguucugcc
	NC_018741.3_39848	-			ugacagucacuaaugccuccacccc	agugggacaagugacuguuuga	ugacagucacuaaugccuccaccccagauuaggucagugagugggacaagugacuguuuga
	NC_018724.3_3708	-			aacagaaucgaagcacuuugu	aaagugcuucgauucuguuac	aacagaaucgaagcacuuuguaugggacagauccauacaaagugcuucgauucuguuac
	NC_018729.3_16862	-			auggcgcucgggucgggc	cuuccccgagcgcucggg	auggcgcucgggucgggccgcgcuucccgcgcgccuuccccgagcgcucggg
	NC_018725.3_6124	-			ucuccucccccccucccu	ggggggguauggauuuc	ucuccucccccccucccugccaccuuuuagaguagagucuauugaccuccuccuucauaauguggggggggguauggauuuc
	NC_018723.3_773	-			cuucccacacccaaggcuuc	ugccugguggggaagag	ugccugguggggaagaggucccauccuugaacugcacagccaacaguaucuuaggcccgccuucccacacccaaggcuuc
	NC_018727.3_11638	-			agguagauagaacagguc	ccuguuuugaccuug	agguagauagaacagguccaguaaccaccuguuuugaccuug
	NC_018729.3_18292	-			uaaggugggcuggagccacugcc	caggaggcccagcuucccugugg	caggaggcccagcuucccugugguagccaccuaaggugggcuggagccacugcc
	NC_018723.3_1718	-			agcuugcucugucggccu	ggugcagggcagcuug	ggugcagggcagcuuguggacaaaacucucauccgucuugcccaagcuugcucugucggccu
	NC_018740.3_37664	-			auuuccgggaggcgcgggc	agcguuuucuacgggcuuc	auuuccgggaggcgcgggcuaagcguuuucuacgggcuuc
	NC_018729.3_16772	-			cgcucuugccccccucgcc	cgaguuggcccagagacgca	cgcucuugccccccucgccuucggcagcccaauagcugcccuuucucuacucucgaguuggcccagagacgca
	NC_018731.3_23739	-			gguggacuuggagucaga	ugagcuccacaccac	gguggacuuggagucagagaggccuggcuuucugagcuccacaccac
	NC_018730.3_19808	-			acuuguuaggaugaggacucu	aguccacauuuuaacaaaauuc	acuuguuaggaugaggacucucuggcccuaccaagucagaguccacauuuuaacaaaauuc
	NC_018730.3_22237	-			ucuggaagacucuggcac	gucagagacagcugcaagaag	ucuggaagacucuggcacugagacccaggcugucagagacagcugcaagaag
	NC_018729.3_18689	-			uuccacagcuacuggucugc	ggcauaccucugugggaga	uuccacagcuacuggucugcagcuguucuuauguagcaguuguggcauaccucugugggaga
	NC_018729.3_18968	-			cuaacgcccguguccccugcagg	agcaguggagagcacggcguugcggg	agcaguggagagcacggcguugcggggacagcagaagggacccuaacgcccguguccccugcagg
	NC_018736.3_32063	-			uaugacuacagaggcuguguucu	cacacagcuaacuguauucaaaca	cacacagcuaacuguauucaaacaggauuaauaguuaggucuguaugacuacagaggcuguguucu
	NC_018734.3_28762	-			cagccuccccccggcccc	ggucccugggagcugcu	cagccuccccccggccccaacugugagaaccccaaugaucuaacacuuccaaaggucccugggagcugcu
	NW_019368547.1_41029	-			aagcacacugugguuugu	aaacuacggugcgugucg	aaacuacggugcgugucggaguucuguucuuuuuuuaacacaaaagaacaguaagcacacugugguuugu
	NC_018727.3_12960	-			gucuugaccucaggucug	ggugccuguggguuagggcac	ggugccuguggguuagggcacagggugagagucuugaccucaggucug
	NC_018738.3_35240	-			caguaggacagaggguaaca	gaaaugccucugaugaaggc	caguaggacagaggguaacacugaugacugguucauugguggaaaugccucugaugaaggc
	NC_018723.3_2722	-			cacccacaucuugcccacagc	ugggggcaagguuggcacggg	ugggggcaagguuggcacggggugggggccgggggauaguaaggaucccucucucacucuccccacccacaucuugcccacagc
	NC_018723.3_1392	-			caguagugauuguugaagg	uucaugggaacagucacugcugau	caguagugauuguugaaggguguuucaugggaacagucacugcugau
	NC_018725.3_7915	-			guagaauaagggaggccc	guucucuuuuuuuguugcca	guagaauaagggaggcccugaggaggucagaaaggcauccagagcgcaucaggguucucuuuuuuuguugcca
	NC_018732.3_24293	-			cacacuccucucccccccu	uuugggaugaggcuguugc	uuugggaugaggcuguugcuacccuaaacacuagccacacuccucucccccccu
	NC_018728.3_13602	-			cuccuucccagcucuccc	gccugggagauagaaccc	gccugggagauagaaccccggcuccuuugugaguaugauucucuccuucccagcucuccc
	NC_018735.3_30913	-			cgggaccgucuguccgggu	cccgagagagcgcugucccgcgac	cgggaccgucuguccggguugugucuguggagcggcccgagagagcgcugucccgcgac
	NC_018739.3_36491	-			agccagggauugggguuc	accaaaaucucugucuua	accaaaaucucugucuuaggcugggcucccuagaggcagagcuugagccagggauugggguuc
	NC_018740.3_37405	-			ggauuccggucagggaacc	gaauaggcaccaggaaucccc	gaauaggcaccaggaauccccaaauacuaguucucagcauccaagaugcuucaacuugugaggauuccggucagggaacc
	NC_018723.3_1115	-			auucucaauuuuugugugaag	uucacacagccuuugagaauu	uucacacagccuuugagaauuauacauacuaaauaauaauucucaauuuuugugugaag
	NC_018737.3_34345	-			ucaucuuccugcugagaa	cugguggaaauggaagauguac	ucaucuuccugcugagaacaaugugcuagcccucacacauucuucugguggaaauggaagauguac
	NC_018726.3_10447	-			uuccuggauguucugaug	ugaggauggugaggauga	uuccuggauguucugaugaggaggaggaugaggaugaugaggauggugaggauga
	NC_018739.3_36353	-			uuuauggaaucugaagacc	uuuacucuucaucaguucagc	uuuacucuucaucaguucagcuuauaguuuacacuugagcuuuauggaaucugaagacc
	NC_018737.3_34592	-			cugaaggaucaguagacuuuaa	ggagucugauguguuuuagag	ggagucugauguguuuuagagagaucaggagaugucuguugugaggacugacauuugcgaggaggccugaaggaucaguagacuuuaa
	NC_018727.3_12288	-			uccagguuuggcuccuggcug	guaagguagacugacuugauugua	guaagguagacugacuugauuguaagaaaauguaacuuucuauuuuccuauccagguuuggcuccuggcug
	NC_018736.3_32357	-			uuuuggcugggccugggca	gcuaggccagggccacaagg	gcuaggccagggccacaaggccucugucccuaggggcugccuccuuuuuuggcugggccugggca
	NC_018728.3_14737	hsa-let-7f-2-3p			auauacagggggagacucuuau	agaggauacccuuuguauguuc	agaggauacccuuuguauguucacuuuauuaauggcgaauauacagggggagacucuuau
	NC_018725.3_7104	hsa-miR-1-3p			uggaauguaaagaaguauguau	acauacuucuuuauaugcccau	acauacuucuuuauaugcccauauggaccuaagcuauggaauguaaagaaguauguau
	NC_018734.3_29660	hsa-miR-1-3p			uggaauguaaagaaguauguau	acauacuucuuuauguacccaua	acauacuucuuuauguacccauaugaacauacaaugcuauggaauguaaagaaguauguau
	NC_018727.3_11399	hsa-miR-1-3p			uggaauguaaggaagugugugg	acaugcuucuuuauauccccaua	acaugcuucuuuauauccccauacggauuacguugcuauggaauguaaggaagugugugg
	NC_018728.3_14709	hsa-miR-1197			uaggacacauggucugcuucu	augcgguugaccaugguguguacg	augcgguugaccaugguguguacgcuuuauuuaugacguaggacacauggucugcuucu
	NC_018734.3_28998	hsa-miR-122-5p			uggagugugacaaugguguuug	aacgccauuaucacacuaaau	uggagugugacaaugguguuugugugcaaacugucaaacgccauuaucacacuaaau
	NC_018738.3_35628	hsa-miR-1226-3p			ccaccagcgucccccacccgg	aggcgguggccgcaggcgggc	aggcgguggccgcaggcgggcguguccugugguccacgccaccagcgucccccacccgg
	NC_018731.3_23294	hsa-miR-1228-5p			gugggcggcgggcggcggg	cgcgccccgcaccccgcgc	cgcgccccgcaccccgcgccggccgggccgugggcggcgggcggcggg
	NC_018737.3_34056	hsa-miR-1228-5p			gugggcggggccgggggc	aucaggggcccggcuuccc	gugggcggggccgggggccggagcggggaaucaggggcccggcuuccc
	NC_018726.3_9380	hsa-miR-1237-5p			ggggggcgggguggggucc	accccacccacgcagggcga	ggggggcggggugggguccgcucaccaggcaagcgccacucgggaccccacccacgcagggcga
	NC_018725.3_7086	hsa-miR-124-3p			uaaggcacgcggugaaugcc	cguguucacagcggaccuugau	cguguucacagcggaccuugauuuaaugucuauacaauuaaggcacgcggugaaugcc
	NC_018726.3_9754	hsa-miR-124-3p			uaaggcacgcggugaaugcc	cguguucacagcggaccuugau	cguguucacagcggaccuugauuuaaauguccauacaauuaaggcacgcggugaaugcc
	NC_018740.3_37463	hsa-miR-124-3p			uaaggcacgcggugaaugcc	cguguucacagcggaccuugau	cguguucacagcggaccuugauuuaaugucauacaauuaaggcacgcggugaaugcc
	NC_018737.3_34878	hsa-miR-1252-5p			agaaggaaggagaggggc	ccacaucccugauugagag	ccacaucccugauugagaggagcuugagacaggugcagagaaggaaggagaggggc
	NC_018724.3_3608	hsa-miR-1260a			gucccaccuggggugccg	guacuugaguggcuguu	gucccaccuggggugccgugaagaugaagucaggcagcauguacuugaguggcuguu
	NC_018741.3_39341	hsa-miR-1278			caguacuguucccgcugcuagg	gggcagcagaaacaauacucca	gggcagcagaaacaauacuccagagcaccgaucgcccacugcaguacuguucccgcugcuagg
	NC_018739.3_36703	hsa-miR-128-1-5p			cggggccgcggcgggagc	gcgggcccggcgccgggg	gcgggcccggcgccggggccgggaagcagggcgguuccggggccgcggcgggagc
	NC_018729.3_18867	hsa-miR-1292-3p			gcgcgccccgccgcgcgc	ugcgcugcggcgcgugcgcgagc	gcgcgccccgccgcgcgcccgcccgccggggccugugcgcugcggcgcgugcgcgagc
	NC_018736.3_32732	hsa-miR-1292-3p			acgcgcccgccuuucgccccagu	aggggcaaaagggggcgcuugucc	aggggcaaaagggggcgcuuguccccgacucugacgcgcccgccuuucgccccagu
	NC_018741.3_39226	hsa-miR-1298-5p			uucauucggcuguccagaugua	caucugggcaacugauugaacu	uucauucggcuguccagauguauccaaguaccccguuauuuggcaauaaauacaucugggcaacugauugaacu
	NC_018730.3_19196	hsa-miR-1299			uucuggaacacaggcgccugagu	uggauccugugauccuggggcu	uucuggaacacaggcgccugagugugauccuggccucuggauccugugauccuggggcu
	NC_018725.3_6949	hsa-miR-1301-3p			uugcagcugccugggagugauuu	gucacucggggcaccgcagcac	gucacucggggcaccgcagcacugugcuggggauguugcagcugccugggagugauuu
	NC_018727.3_11401	hsa-miR-133a-3p			uuugguccccuucaaccagcu	cuggucaaacggaaccaaguc	cuggucaaacggaaccaaguccgucuuccugagagguuugguccccuucaaccagcu
	NC_018737.3_34166	hsa-miR-133a-3p			uuugguccccuucagcug	gcuggauggauaugcuu	uuugguccccuucagcugaauccugggacaaccugugccuguuauuagcuggauggauaugcuu
	NC_018728.3_14758	hsa-miR-134-5p			ugugacugguugaccagaggg	cugugggccaccuagucaccga	ugugacugguugaccagaggggcaagcgcucuguucacccugugggccaccuagucaccga
	NC_018730.3_21448	hsa-miR-137			uuauugcuuaagaauacgcgu	ggguauucuuggguggauaaua	ggguauucuuggguggauaauacggauuacguuguuauugcuuaagaauacgcgu
	NC_018728.3_14753	hsa-miR-154-3p			aaucauacagggacauccaguu	gugguuaucccugcuguguucg	gugguuaucccugcuguguucgcuguauuuaugacgaaucauacagggacauccaguu
	NC_018728.3_14379	hsa-miR-185-3p			cggggcugggcgcgcgcc	cgcgcccuggcggcuccgag	cgcgcccuggcggcuccgagggaccccggcucgcggccgcgucgccggggcuuucccggggcugggcgcgcgcc
	NC_018734.3_29720	hsa-miR-187-3p			ucgugucuuguguugcagccgg	ggcuacaacacgggacccggg	ggcuacaacacgggacccgggcgcugcuccgaccccucgugucuuguguugcagccgg
	NC_018732.3_25429	hsa-miR-18a-3p			ccugcccucccucccccgg	cacggcgggaggcggc	cacggcgggaggcggcacuuugugggugucccugcgugcgugcccugcccucccucccccgg
	NC_018741.3_39228	hsa-miR-1911-5p			ugaguaccgccaugucuguugggc	ccaccaggcauuguggucucugu	ugaguaccgccaugucuguugggcguccacaaucucccaccaggcauuguggucucugu
	NC_018731.3_24162	hsa-miR-194-3p			ccagugggcugugcccuggcu	ugaggucacgggucacugagg	ugaggucacgggucacugaggagggaguccaggaaccccagugggcugugcccuggcu
	NC_018739.3_37060	hsa-miR-1976			ccuccugccuggcucgcc	cgcccgggaacgaggcc	cgcccgggaacgaggccagcuccgcuucagcuccccucucugcuugccuccugccuggcucgcc
	NC_018733.3_28059	hsa-miR-202-5p			uuccuaugcauauacuucuuu	agagguguaaggcaugggaa	uuccuaugcauauacuucuuugagggucaggccuaaagagguguaaggcaugggaa
	NW_019367131.1_40796	hsa-miR-203b-5p			gaguggucuaaggcgcug	gaccuuggaguucuuauucag	gaccuuggaguucuuauucagggcuauaaaguaguuaucuugaguggucuaaggcgcug
	NC_018728.3_14288	hsa-miR-203b-5p			gaguggucaugugaacagc	uguuuugguguggcaccccacug	gaguggucaugugaacagcugucugauguuuugguguggcaccccacug
	NC_018728.3_15694	hsa-miR-208a-3p			auaagacgaacaaaagguuugu	aagcuuuuugcucgcguuaugu	aagcuuuuugcucgcguuauguuucucauccgaauauaagacgaacaaaagguuugu
	NC_018728.3_14025	hsa-miR-20b-3p			gcuguagucugcacauugg	aagucugagagcugcuguua	aagucugagagcugcuguuagaggggcccagcugucuggcuguagucugcacauugg
	NC_018732.3_26424	hsa-miR-210-5p			ggccccuggcgcgccggg	cggggagggguggg	cggggaggggugggggccgucgagcccacaugugccgcaggcaccuggccccuggcgcgccggg
	NC_018725.3_7615	hsa-miR-216a-5p			uaaucucagcuggcaacuguga	cacaguggucucugggauuaug	uaaucucagcuggcaacugugagauguucauacaaucccccacaguggucucugggauuaug
	NC_018725.3_7617	hsa-miR-216b-5p			aaaucucugcaggcaaauguga	cacuuacccguagagauucu	aaaucucugcaggcaaaugugaugucacuaaagaaaucacacacuuacccguagagauucu
	NC_018735.3_30715	hsa-miR-219b-3p			agaauugcguuuggacaaucagu	agauguccagccacaauucucg	agauguccagccacaauucucgguuggccgcagacucguacaagaauugcguuuggacaaucagu
	NC_018730.3_22256	hsa-miR-2277-5p			ggcgcgggucggggccgc	gggcccggcgcggccag	ggcgcgggucggggccgccggggcccggcgcggccag
	NC_018740.3_37809	hsa-miR-2861			cgggccuguccccgcggc	ggugggacuggagaagcuggc	ggugggacuggagaagcuggcaggcugcugggugcggagucgugccgggccuguccccgcggc
	NC_018734.3_29071	hsa-miR-296-5p			cgggcccccccccgcgga	ugcggauguggggugcacgggu	ugcggauguggggugcacgggucucagccgggcccccccccgcgga
	NC_018737.3_34352	hsa-miR-302a-3p			aaagugcucccauuuuugugugu	uacacaaaaugggggcacuuccc	uacacaaaaugggggcacuucccguucucugucuggaaagugcucccauuuuugugugu
	NC_018737.3_34354	hsa-miR-302a-3p			aaagugcuacuauauuugggugu	acucaaauguggaagcacucu	acucaaauguggaagcacucuucagacaaaucagugaaaagugcuacuauauuugggugu
	NC_018733.3_27864	hsa-miR-3064-5p			ucuggcugcuauggcccccucc	aggugccauucugagggccaagaguuugau	aggugccauucugagggccaagaguuugauuaugcgucacucuggcugcuauggcccccucc
	NC_018736.3_32660	hsa-miR-3065-5p			ucaacaaaaucacugaugcugga	ucagcaccaggauauuguugggg	ucaacaaaaucacugaugcuggaguuguaugugucaucacucagcaccaggauauuguugggg
	NC_018724.3_4388	hsa-miR-3124-5p			cucgcggggcuccuccug	ggaaggaagggcgccguguaac	cucgcggggcuccuccugugcucaugccguccaggaaggaagggcgccguguaac
	NC_018730.3_20976	hsa-miR-3130-3p			ccugcaccgugcggcgcccagc	cggcggcgacugcagagg	cggcggcgacugcagagguaacuuguaccuccccugcaccgugcggcgcccagc
	NC_018725.3_8067	hsa-miR-3150a-5p			caaccucgcccggcucccgcgucc	ucccggggggggggggggcggc	caaccucgcccggcucccgcguccucugcggcggucgcgcccgaccccgcuuccucccggggggggggggggcggc
	NC_018725.3_8068	hsa-miR-3150a-5p			caaccucgcccggcucccgcgucc	gcgcggggccaggugcggagggg	gcgcggggccaggugcggaggggcggccucgggcucucggcccaaccucgcccggcucccgcgucc
	NC_018725.3_6580	hsa-miR-3151-5p			gguggggcggacuguccu	aucauacugaccccaccau	gguggggcggacuguccucccucauuccaggaagugucaccaacagguccuggggcacagggucacaucauacugaccccaccau
	NC_018736.3_32792	hsa-miR-3175			gggggagagcauuugacu	ucgauugccuuuuccca	ucgauugccuuuucccacacuguuugcauuggaauacccagauaucugagaccuggggggagagcauuugacu
	NC_018724.3_4548	hsa-miR-3181			gucgggccgcacccggggg	uccggggagcccgcug	uccggggagcccgcugucccgcuuccgguccguccccgcgcgggacaaacgucgggccgcacccggggg
	NC_018732.3_24212	hsa-miR-3181			cucgggcccucuggaggc	cccagucugggugcggggcg	cucgggcccucuggaggcuggcgcgccguguccgcggugagggcggccccagucugggugcggggcg
	NC_018734.3_29351	hsa-miR-3200-3p			caccuugcgcuacucagguc	cuugugcccucccaugguguc	caccuugcgcuacucagguccucuugugcccucccaugguguc
	NC_018734.3_29352	hsa-miR-3200-3p			caccuugcgcuacucagguc	aaucugagaaggugcacaaggu	aaucugagaaggugcacaagguuuguguccaauaugcuucacaccuugcgcuacucagguc
	NC_018728.3_14711	hsa-miR-323a-3p			cacauuacacggucgaccucu	aggugguccguggcgcguucg	aggugguccguggcgcguucgcuuuauuuauggcgcacauuacacggucgaccucu
	NC_018728.3_14763	hsa-miR-323b-3p			cccaauacacggucgaucucu	agguuguccguggugaguucgca	agguuguccguggugaguucgcauuauuuaaugaugcccaauacacggucgaucucu
	NC_018733.3_27773	hsa-miR-346			ugucugcccgcaugccugccucu	ggggcugggccugcagcu	ugucugcccgcaugccugccucuuuguugcucggaaggaggcaggggcugggccugcagcu
	NC_018728.3_14715	hsa-miR-362-3p			aacacaccugguuaaccucuuu	gagguuuuccagguuucuguuu	gagguuuuccagguuucuguuucuuuaaugaggaugaaacacaccugguuaaccucuuu
	NC_018724.3_3350	hsa-miR-3656			ugcgggugcagggccugagagc	ccucaggacccccaccugccgc	ugcgggugcagggccugagagccugggggcguagccucaggacccccaccugccgc
	NC_018732.3_26042	hsa-miR-3663-5p			gcuggucuuggagucagaag	uuugucuuaguucaguug	uuugucuuaguucaguuggaaacuuaccccagcuggucuuggagucagaag
	NC_018728.3_14639	hsa-miR-370-3p			gccugcugggguggaaccuggu	caggucacgucucugcaguuac	caggucacgucucugcaguuacacagcucaugagugccugcugggguggaaccuggu
	NC_018735.3_30979	hsa-miR-370-3p			gccugcuguguucucucuacaga	aguagagagaguagagcggcagu	aguagagagaguagagcggcaguuucucaucgucugccugcuguguucucucuacaga
	NC_018728.3_14734	hsa-miR-376a-3p			aucauagaggaaaauccacgu	guagauucuccuucuaugagu	guagauucuccuucuaugaguacauuauuuaugauuaaucauagaggaaaauccacgu
	NC_018728.3_14727	hsa-miR-376a-3p			aucauagaggaaaauccacgu	guagauuuuccuucuaugauu	guagauuuuccuucuaugauuacguguuuggugguuaaucauagaggaaaauccacgu
	NC_018728.3_14731	hsa-miR-376a-3p			aucauagaggaaaauccaugu	guggauauuccuucuauguuu	guggauauuccuucuauguuuacgugauucauagauaaucauagaggaaaauccaugu
	NC_018737.3_34627	hsa-miR-376a-5p			guagauucuccuuuuaugagg	ccugaggcuuccgucuuaccu	guagauucuccuuuuaugaggccaagguggccccugaggcuuccgucuuaccu
	NC_018728.3_14767	hsa-miR-377-3p			aucacacaaaggcaacuuuugu	agagguugcccuuggugaauuc	agagguugcccuuggugaauucgcuuuauuuauguugaaucacacaaaggcaacuuuugu
	NC_018723.3_1634	hsa-miR-378g			ccugggcuggccucgccu	gcaggccaggacagugca	ccugggcuggccucgccugaggguccaggcaggccaggacagugca
	NC_018731.3_22469	hsa-miR-378g			gcugggcuuggagucagaag	ugggacaagggaagcag	ugggacaagggaagcagcccauggucauacacgggagcugggcuuggagucagaag
	NC_018741.3_39865	hsa-miR-378j			acuggauuuggagucgga	ugguuucaaauccuguca	acuggauuuggagucggaauauuugguuucaaauccuguca
	NC_018734.3_29785	hsa-miR-381-5p			agcgaggucgccggaggc	gaccgcgcagacucagcucc	agcgaggucgccggaggccuggccaagggcggggugaggaccgcgcagacucagcucc
	NC_018728.3_14756	hsa-miR-382-5p			gaaguuguucgugguggauucg	aaucauucacggacaacacuu	gaaguuguucgugguggauucgcuuuacuuaugacgaaucauucacggacaacacuu
	NC_018728.3_14772	hsa-miR-412-5p			uggucgaccaguuggaaaguaau	cuucaccugguccacuagc	uggucgaccaguuggaaaguaauuguuucgaauguacuucaccugguccacuagc
	NC_018736.3_32779	hsa-miR-4271			cggggaagguggcucggg	cgggcgccgggacgggg	cggggaagguggcucgggccuacagcaaucugcggugagagcgggggcggaggugcgggcgccgggacgggg
	NC_018736.3_33128	hsa-miR-4290			cgcccucccucccccgcc	cgguggccgggggaggggagag	cgguggccgggggaggggagagcccgggcgggugggaguagggggccgcccucccucccccgcc
	NC_018724.3_4450	hsa-miR-4290			cgcccucccacccccgcc	cgagggggccgaggccug	cgagggggccgaggccuggcugugcuccgggagcccugccgccccggccgggcugggcacagaacgcgcccucccacccccgcc
	NC_018735.3_30815	hsa-miR-4297			cgccuucccccgcggaggag	ccuucgcggcgguguccgcccggc	ccuucgcggcgguguccgcccggccuggccaggagcaggggagacaaugggcccugucagcugccgccuucccccgcggaggag
	NC_018728.3_14627	hsa-miR-431-5p			ugucuugcaggccgucaugc	ggggccucagggccgcc	ggggccucagggccgccucgcgcacgucgcucuccggcucguccugcgaggugucuugcaggccgucaugc
	NC_018723.3_2719	hsa-miR-4316			ggugaggcggccgagaggg	ccagccgccagauccc	ggugaggcggccgagagggcggccgggugcgggguacgcgggcgcgcggccucugagcucggcuggcgccccagccgccagauccc
	NC_018728.3_14629	hsa-miR-433-3p			aucaugaugggcuccucggugu	uacggugagccugucauuauuc	uacggugagccugucauuauucagagaggcuagauccucuguguugagaaggaucaugaugggcuccucggugu
	NC_018735.3_31583	hsa-miR-4417			ggugggcuggacgggggc	cucugucugcuucucggccu	ggugggcuggacgggggccaggcggccaggccucugucugcuucucggccu
	NC_018737.3_34996	hsa-miR-4433a-5p			ugucccaccguucccuggac	ccagggaccggcccugacagg	ccagggaccggcccugacaggcaccgccgugcugucccaccguucccuggac
	NC_018735.3_30196	hsa-miR-4437			ggggcucacgggggcccggg	ucgccuccaauccccgg	ggggcucacgggggcccggggcggccgcugguuggcucgcgcgccgcccucgccuccaauccccgg
	NC_018726.3_8412	hsa-miR-4446-3p			cagggcuggguggaggggug	auccauguggccuugggc	cagggcuggguggaggggugagccugauuuuaaguugaggaagcuugggucugaguuaccauccauguggccuugggc
	NC_018738.3_35608	hsa-miR-4447			cgugggggggcggggcgg	accgggugucgucggcu	cgugggggggcggggcggagcgccuugcuggguagugggguuuccacguacggugcgccaccgggugucgucggcu
	NW_019365892.1_40656	hsa-miR-4460			uuagugguaucauugaaaugac	cauuucaaugauucuacuaaau	cauuucaaugauucuacuaaauuuaacuggaugaagauuuagugguaucauugaaaugac
	NC_018741.3_38607	hsa-miR-4460			uuagugguaucauugaaaugac	cauuucaaugauucuacuaaau	cauuucaaugauucuacuaaauuuaacuggaugaagauuuagugguaucauugaaaugac
	NC_018723.3_1871	hsa-miR-4476			gaggaagguaggggagaa	auucucugcuucucuuuuu	gaggaagguaggggagaauguguaccauuuagaaugcugaauccugcaugugguucaauucucugcuucucuuuuu
	NC_018740.3_37756	hsa-miR-4491			gauguggaggacuugacc	uccagugcuccccaucuc	gauguggaggacuugacccugcaagggaacaucagcugcccccacgauuugcauccagugcuccccaucuc
	NC_018730.3_19908	hsa-miR-4520-2-3p			uuuggacagcacggcgcugggc	ccagcccugccagagcuguccaguuc	uuuggacagcacggcgcugggcagaauguuccccagcccugccagagcuguccaguuc
	NC_018728.3_14856	hsa-miR-4532			ccccggggggccggcggc	cccgcgccaggcgggggu	ccccggggggccggcggccucggccucugaaccgaggcaggccccgcgccaggcgggggu
	NC_018728.3_14855	hsa-miR-4532			ccccggggggccggcggc	cguggccgcugcggggga	cguggccgcugcgggggaggcucggacgugggcgcagucucgugggccacccccggggggccggcggc
	NC_018732.3_24986	hsa-miR-4532			ccccgggggccggcggcg	cccugugcuggcagccggagag	ccccgggggccggcggcgucuccagggacccaaacaccuggcucccggggggagcugcgcccugugcuggcagccggagag
	NC_018724.3_3598	hsa-miR-4535			uuggaccugagcucaggc	cugacucucccucugggc	uuggaccugagcucaggccuccugacucucccucugggc
	NC_018730.3_19650	hsa-miR-4632-3p			agccgcccguccccgccc	uuggggacugggcucgggcauu	agccgcccguccccgcccaggggcaggaacgcuggguuucacacccuuggggacugggcucgggcauu
	NC_018735.3_31452	hsa-miR-4667-3p			cuccucuccccgccccag	cggggaggcggcucuggcc	cggggaggcggcucuggcccuccucuccccgccccag
	NC_018724.3_3155	hsa-miR-4667-3p			gcccuccucuccccgccc	guccaagaagacggcca	guccaagaagacggccagcccgguccuccuuucuugggauucugggagcccuccucuccccgccc
	NC_018727.3_12750	hsa-miR-4682			ucugaguucaaaucuugg	aaguacauggauuuagaaa	aaguacauggauuuagaaagaucugaguucaaaucuugg
	NC_018727.3_11092	hsa-miR-4682			ucugaguucaaaucuugg	aucugcaaauucaggcc	ucugaguucaaaucuuggcucugugaccgcgggcaaguuacuuaacuucccagugccuuuguuuccccaucugcaaauucaggcc
	NC_018728.3_15006	hsa-miR-4687-3p			cggcuguucagucuuuggg	cgucacugaagcaaaggc	cgucacugaagcaaaggccgggggaaggccuguagccggcuguucagucuuuggg
	NC_018735.3_30140	hsa-miR-4707-5p			uccccggcgucgcucgug	gccgcaucccuggggacu	uccccggcgucgcucgugccccccaccccaggcccccgagggguccuguggggcugccgcaucccuggggacu
	NC_018735.3_30139	hsa-miR-4707-5p			uccccggcgucgcucgug	ugggcggcagcguggagc	ugggcggcagcguggagcucgucccuccccccaccccucggcgagccuccccggcgucgcucgug
	NC_018723.3_1356	hsa-miR-4708-5p			ugagaugcagcacuuagc	ugugacugcaauccaggg	ugagaugcagcacuuagcagggugccgggaacagggcaaagcccaguaaauggugucugcugugacugcaauccaggg
	NC_018739.3_36585	hsa-miR-4721			cgagggcuggagcccggucagc	cggccgggcccugcccucccc	cggccgggcccugcccucccccggggcugcggcggcgagggcuggagcccggucagc
	NC_018739.3_36677	hsa-miR-4750-3p			ucugacccugcccgaccccagg	gggggcgaggcggggcuauacagucg	gggggcgaggcggggcuauacagucgagcuaaguggcuucuucugacccugcccgaccccagg
	NC_018731.3_23223	hsa-miR-4750-5p			gucgggcggcggcggcgg	ccgcgucgucgucguccu	ccgcgucgucgucguccucgcagacguccacgucgucgggcggcggcggcgg
	NC_018731.3_23224	hsa-miR-4750-5p			gucgggcggcggcggcgg	gcacgccuucugccgcccguguc	gucgggcggcggcggcgggggcccgggggccgcggcgcgccgccugcacguccugccuugccugcacgccuucugccgcccguguc
	NC_018734.3_29116	hsa-miR-4762-3p			cuucugaucaggcccagc	aguggcucagauugugaaggg	aguggcucagauugugaagggagggagcggggagccucacuucugaucaggcccagc
	NC_018728.3_15334	hsa-miR-4767			ggcgggcggcgggcgguggg	ccuucccuccgcucgcggc	ccuucccuccgcucgcggcgccgcgcccaggcggacgcgcggcgggcggcgggcgguggg
	NC_018728.3_15234	hsa-miR-4769-3p			ccugccaugggggcugcuc	gcucugcccucaggaaggug	ccugccaugggggcugcuccuugccagagcucugcccucaggaaggug
	NC_018723.3_1601	hsa-miR-4776-3p			guugccaugguaauccugg	uaauuuaccauggaggacga	uaauuuaccauggaggacgauuucuguugccaugguaauccugg
	NC_018733.3_27264	hsa-miR-4792			aggugagcucuccuggcc	cauugcagggcuccucug	aggugagcucuccuggcccagguguggacugacucugagguguaacuggcauugcagggcuccucug
	NC_018732.3_25728	hsa-miR-4793-3p			ucugcacuugaagcugagacu	aacucagcucugaagugcagagg	aacucagcucugaagugcagaggcuauuugcacuuccucugcacuugaagcugagacu
	NC_018735.3_31356	hsa-miR-4795-5p			ggaagugguucagucuggu	ugaugaagccauagagag	ugaugaagccauagagagggaugaccugaucauuauacugguuaucagggcuuuccuggaagugguucagucuggu
	NC_018732.3_25435	hsa-miR-483-3p			ucacuccuccccucccgucuuc	cgacgggaggaaaggggggcgugg	cgacgggaggaaaggggggcgugguuucaugcagguccucacuccuccccucccgucuuc
	NC_018728.3_14762	hsa-miR-485-5p			agaggcuggccgugaugaauuc	gucauacacggcucuccucucu	agaggcuggccgugaugaauucgauccaucaaagcgagucauacacggcucuccucucu
	NC_018728.3_14741	hsa-miR-487b-3p			aaucguacagggucauccacuu	agugguuagcccuguccuguu	agugguuagcccuguccuguucguuuuacucaugucgaaucguacagggucauccacuu
	NC_018739.3_36912	hsa-miR-488-3p			uugaaaggcuauuucuugguca	cccagauaauggcacucucaa	cccagauaauggcacucucaaacaaguuuugaaguuguuugaaaggcuauuucuugguca
	NC_018724.3_4263	hsa-miR-490-3p			caaccuggaggacuccaugcugu	ccauggaucuccaggugggu	ccauggaucuccaggugggucacguuuagagauacaccaaccuggaggacuccaugcugu
	NC_018735.3_30406	hsa-miR-491-5p			aguggggaacccuuccaugagg	cuuaugcaagauucccuucuac	aguggggaacccuuccaugaggaguagaacacuccuuaugcaagauucccuucuac
	NC_018728.3_14624	hsa-miR-493-5p			uuguacaugguaggcuuucauu	ugaaggucuacugugugccagg	uuguacaugguaggcuuucauucauucguuugcacauucggugaaggucuacugugugccagg
	NC_018728.3_14719	hsa-miR-495-3p			aaacaaacauggugcacuucuu	agaaguugcccauguuauuuu	agaaguugcccauguuauuuucgcuugauaugugucgaaacaaacauggugcacuucuu
	NC_018731.3_23831	hsa-miR-499a-3p			uacaucacaugugaucuacaga	uguagaucacaugugauggacc	uacaucacaugugaucuacagauuuuauuucuuuaacaucuguagaucacaugugauggacc
	NC_018732.3_26010	hsa-miR-5002-3p			ugacugccugucucuccaccgua	ugguggagaggggcagagguu	ugguggagaggggcagagguuccggaccgcagggugacugccugucucuccaccgua
	NC_018731.3_22835	hsa-miR-5004-3p			auuggauuuggaguuagaag	ucuuucucucaguuuuguuua	ucuuucucucaguuuuguuuacuucugugauuggauuuggaguuagaag
	NC_018728.3_13336	hsa-miR-5004-5p			agaggacaugccccagaccuaga	ggggcuggggucugcccucagc	agaggacaugccccagaccuagaggugauacuguagagaugcucggggcuggggucugcccucagc
	NC_018741.3_39257	hsa-miR-5011-5p			uauauauauauauguacguaug	uacguagauauauauguauuu	uauauauauauauguacguauguguauaugaauguauacguagauauauauguauuu
	NC_018741.3_40361	hsa-miR-508-5p			uacuccagagguuggcaaucaca	ugauugacaccucugugagugg	uacuccagagguuggcaaucacagguacuuaaaugugauugacaccucugugagugg
	NC_018737.3_33938	hsa-miR-513a-3p			caaauuucuccuuuuggg	ccagcagaaauuuuua	caaauuucuccuuuugggugacuuggccaggccccaaccccagcagaaauuuuua
	NC_018728.3_14471	hsa-miR-513b-3p			caaugucaggcacuuucuga	agcaaggugccuggcacacac	agcaaggugccuggcacacacuaaaguguucaaucaaugucaggcacuuucuga
	NC_018737.3_34923	hsa-miR-516b-5p			cucuggagggcgugggcc	cuggcguccugcugacga	cucuggagggcgugggccagcuuuauaaaagugcgugugaagguuggcuggcguccugcugacga
	NC_018737.3_34924	hsa-miR-516b-5p			cucuggagggcgugggcc	ccaguuccucuggagua	ccaguuccucuggaguagcuaagaggcgaguggacugggcagccucaucuugcucuggagggcgugggcc
	NC_018727.3_11912	hsa-miR-5190			ucagugacagaacuuggug	ccgguguccuggga	ucagugacagaacuuggugaggggaccccgguguccuggga
	NC_018734.3_29048	hsa-miR-5197-3p			gagaagagagcgagagug	ccacgcucaucucgc	gagaagagagcgagagugcaucucccucucucccaggaguuuggggggggacuguccacgcucaucucgc
	NC_018728.3_14717	hsa-miR-543			aaacauucgcggugcacuucuu	gaaguugcccguguuuuuu	gaaguugcccguguuuuuuucgcuuuauuugugacgaaacauucgcggugcacuucuu
	NC_018735.3_30136	hsa-miR-544b			accugaggagcacugaccgcau	gagagcuaaccaggagccu	accugaggagcacugaccgcaugagagagggucacacacacggcgggagagcuaaccaggagccu
	NC_018731.3_23252	hsa-miR-5589-5p			agcugggucucuguggcgg	gugggggggggcgcggug	gugggggggggcgcggugggaggggguccaagagcugggucucuguggcgg
	NC_018741.3_40342	hsa-miR-5682			uuagcaccugacuggguagagc	cugccccggaaggugcua	cugccccggaaggugcuaguagaguacaacagguacuauuagcaccugacuggguagagc
	NC_018731.3_22958	hsa-miR-579-3p			cucauuugagccuaggac	accugaucucgcuggaguc	cucauuugagccuaggaccacuuccugaggcucaacgcaggaaguuaccugaucucgcuggaguc
	NC_018725.3_7645	hsa-miR-580-3p			gugagaaucuuuuguuuggcu	cuaaacauuugauuuucaggu	gugagaaucuuuuguuuggcuauuuuuuguuuaguuuuuuuaacauagcuaaacauuugauuuucaggu
	NC_018724.3_5587	hsa-miR-592			uugugucaauaugcgaugaugu	gucaucacguggugacgcaaca	uugugucaauaugcgaugaugugugugauggcacagcgucaucacguggugacgcaaca
	NC_018730.3_22147	hsa-miR-605-3p			agaaggcauguugcucucagggu	ccugagagugaaugccuccuua	agaaggcauguugcucucagggucgugugggugcacguuaaacugccugagagugaaugccuccuua
	NC_018725.3_6144	hsa-miR-6075			ccggcccacgggggccug	uccugccucguggccaccaugg	ccggcccacgggggccuggggagccagccuuacuacccgcagcacccgaugguggcugagucccccuccugccucguggccaccaugg
	NC_018730.3_19120	hsa-miR-6077			aggaagaggcuguggccc	gcagaagccuggccuua	aggaagaggcuguggcccaguggaaucugggcagaagccuggccuua
	NC_018724.3_4760	hsa-miR-623			uucccuugacugccugugcuc	gcuggggcugccacaugggaaau	gcuggggcugccacaugggaaaugaugaacuaccuauuucccuugacugccugugcuc
	NC_018730.3_19032	hsa-miR-629-3p			guucucccgggccgggccg	gccuccgggcugggccu	guucucccgggccgggccgccagcccccgaaggaggcgagggcccagguggccuccgggcugggccu
	NC_018730.3_19031	hsa-miR-629-3p			guucucccgggccgggccg	gugaggccccgggggcca	gugaggccccgggggccacaggggagggccgggcgggggcgccccuggucagagcccaguccccagguucucccgggccgggccg
	NC_018730.3_19142	hsa-miR-635			gcuugggccgagggcugaacga	uuucugccucagcccaggacu	gcuugggccgagggcugaacgacaugggugacaaggagcguuucugccucagcccaggacu
	NC_018739.3_36219	hsa-miR-6500-3p			gcacuuguccuggccugg	gggcugaggaccaaaaggaaag	gggcugaggaccaaaaggaaagaugaucuccgggaagaggccacuguaaaaaucugcacuuguccuggccugg
	NC_018728.3_14729	hsa-miR-654-3p			uaugucugccgaccaucacc	cuggugggccgcagaacaugugc	cuggugggccgcagaacaugugcuuucuuugugccauaugucugccgaccaucacc
	NC_018741.3_38950	hsa-miR-655-3p			auaauacaaccugauaagug	cuuagcagguuguauuauau	auaauacaaccugauaagugcgaggacacuuagcagguuguauuauau
	NC_018728.3_14747	hsa-miR-655-3p			auaauacaugguuaaccucuuuu	gagaggcuauccguguuauguuc	gagaggcuauccguguuauguucgcuucauucaucaugaauaauacaugguuaaccucuuuu
	NC_018728.3_14779	hsa-miR-656-3p			aauauuauacagucaaccucu	agguugccugugagguguuc	agguugccugugagguguucacuuucuauacgaugaauauuauacagucaaccucu
	NC_018728.3_14166	hsa-miR-658			ggcggaggagaagaaacu	aaugcucuccucuuaccu	ggcggaggagaagaaacuuuguaacuggguucuccagcuuuuuaaagaaugcucuccucuuaccu
	NC_018736.3_32311	hsa-miR-663a			gggcggggccgggggugg	ccccccacccccacgccc	ccccccacccccacgcccgagcaagauggauugaacgggcggggccgggggugg
	NC_018724.3_4051	hsa-miR-663a			gggcggggaggcggggcgg	ccgccccgccccgcccgcc	ccgccccgccccgcccgccgcaagccgcgccggccgagaggggcgggcggggaggcggggcgg
	NC_018736.3_32781	hsa-miR-663a			gggcggggccgggggugg	ccuucuggccuggggcccg	gggcggggccggggguggggucgggcaguggggccgcuuccuucuggccuggggcccg
	NC_018724.3_4774	hsa-miR-663a			gggcggggggggcgcggug	gcgggcggccugcccac	gcgggcggccugcccaccagguccagcccugggcucggggccugggaggggcggggggggcgcggug
	NC_018729.3_17616	hsa-miR-663a			gggcggggaggcggggugg	acccaauuaccagaugcccua	gggcggggaggcggggugggcgcuuagagcaccauguguuaucaaaugccucucacccaauuaccagaugcccua
	NC_018732.3_24851	hsa-miR-670-3p			uuuccucauacucauucaggagug	aucccugaguguauguggugaacc	aucccugaguguauguggugaaccugaauuugucuuggguuuccucauacucauucaggagug
	NC_018724.3_4379	hsa-miR-671-3p			uccgguucucagggcuccacc	aggaagcccuggaggggcuggagg	aggaagcccuggaggggcuggaggugauggauguuuuccuccgguucucagggcuccacc
	NC_018738.3_36057	hsa-miR-671-5p			aggaagcccuggaggggc	ugccugcggggagggagcc	aggaagcccuggaggggcggggugggggcggccagagggggaaggguucucagcaugcugccugcggggagggagcc
	NC_018733.3_27245	hsa-miR-6715a-3p			ccaaaccaguugugccuguaga	acaggcacagccgguuuga	acaggcacagccgguuugagcauuuucacugaauugccaaaccaguugugccuguaga
	NC_018730.3_20097	hsa-miR-6721-5p			ugggcagggcgaagccag	caagucgccccucccacu	caagucgccccucccacuggugggcggggccugccgugggcagggcgaagccag
	NC_018732.3_25372	hsa-miR-6737-5p			uugggguguggauacuggaguca	acuccgucacauccuugcu	uugggguguggauacuggagucaggccggcauagaaagccugacuccgucacauccuugcu
	NC_018737.3_34233	hsa-miR-6743-3p			ggccgcucuccccccucccg	ugcagggggacgcggcgag	ugcagggggacgcggcgagggaggaagcacuuuuaucuguacaacugggccguccacacuggccgcucuccccccucccg
	NC_018724.3_5194	hsa-miR-6746-3p			gagccgcccguccccgcc	ccaaggaggguggcucca	ccaaggaggguggcuccaggcccccugccagagccgcccguccccgcc
	NC_018726.3_8145	hsa-miR-6747-5p			uggggugucaggauggcc	cuauaggcacuuggcu	cuauaggcacuuggcugguggggugucaggauggcc
	NC_018726.3_8250	hsa-miR-6747-5p			ugggguguccccgugcaggc	uugaucacagauuccuuaacu	ugggguguccccgugcaggcauuacacaccugacacgugugauggucauugugugaaguguuugaucacagauuccuuaacu
	NC_018724.3_3183	hsa-miR-6748-3p			cccuguccuccaggagcu	ccuugggggaaguguggc	ccuugggggaaguguggcgggcacggcugccccuguccuccaggagcu
	NC_018741.3_38626	hsa-miR-6749-5p			ucgggccuaaagccgaagcccg	gcugaggcgcaaggcccgagg	ucgggccuaaagccgaagcccgcgguguccagggcugaggcgcaaggcccgagg
	NC_018732.3_25441	hsa-miR-675-3p			cuguaugccuucaccgcucagc	uggcgcggagagggcccacagcgu	uggcgcggagagggcccacagcguacuuggugacacuguaugccuucaccgcucagc
	NC_018729.3_18965	hsa-miR-6752-3p			gcccugcccgggcccgccc	gccgagcccgcgcgggagcca	gcccugcccgggcccgccccgcuucccacgccgcccggccgagcccgcgcgggagcca
	NC_018728.3_14567	hsa-miR-6752-3p			ccccugcccguccccgcc	cgagggaccugggcucccagu	cgagggaccugggcucccagucggguccucagcucccccugcccguccccgcc
	NC_018736.3_31814	hsa-miR-6752-5p			cggggguggggccggcgg	gacggccaacgacguc	cggggguggggccggcggcuguugcaggugauuaagaagaugauuucggagaccucgagcggcggcgugacggccaacgacguc
	NC_018728.3_15973	hsa-miR-6777-5p			ccggggagccuggcgggg	uagcggggccccuagggg	ccggggagccuggcggggagaggacgcagcucguagcggggccccuagggg
	NC_018724.3_3149	hsa-miR-6778-3p			cgccucccccacgcccgggcc	cccgggcuggggggagggc	cccgggcuggggggagggcgaugcaaauuaccccggaucuggguccgcccgcccgccucccccacgcccgggcc
	NC_018732.3_24364	hsa-miR-6781-5p			cgggccggggaaggggggg	uccgcuucugcgccugcg	cgggccggggaagggggggggggggugcauccgcuucugcgccugcg
	NC_018740.3_37433	hsa-miR-6781-5p			cgggccggcggcggcgacu	gggccggggcgagcgcggg	gggccggggcgagcgcggggaggcgcggcgaggaggggaccccaccuugccgagcuggccgggccggcggcggcgacu
	NC_018728.3_13325	hsa-miR-6786-3p			ugacgcccugugguuucugccu	acggagaccagugaggcgugagc	acggagaccagugaggcgugagccccuuacccucagguugacgcccugugguuucugccu
	NC_018735.3_30374	hsa-miR-6791-3p			agccuccuggugcuuaccacaggc	uguacagaaagaggaggca	agccuccuggugcuuaccacaggcugcauucuuacacugccuguacagaaagaggaggca
	NC_018730.3_20832	hsa-miR-6794-3p			uucacucugggcagccaggaga	gcuuggcugccuggugguggcuc	gcuuggcugccuggugguggcucuguggggcuggucugguucacucugggcagccaggaga
	NC_018735.3_30545	hsa-miR-6794-3p			uucacucugggcagccag	ggaagucuguaugaaga	ggaagucuguaugaagaggaaugggacccuaucucuucacucugggcagccag
	NC_018723.3_708	hsa-miR-6826-3p			uuccccucggccccggcc	gagaggcaaggggcuga	uuccccucggccccggccgucgcacggagaggcaaggggcuga
	NC_018724.3_4424	hsa-miR-6827-5p			ggggagcccggcgggcgc	gcucgcugcccgccccac	gcucgcugcccgccccacguuggggagcccggcgggcgc
	NC_018734.3_29085	hsa-miR-6828-3p			uucugcucagugcucugc	aggggugagguagggag	uucugcucagugcucugcccuauggacuuguggucgcguuuaagccugggagcaggggugagguagggag
	NC_018730.3_19123	hsa-miR-6829-5p			ggggcugccgccuccccca	aaaccagcggggccucag	aaaccagcggggccucaggggcggagcagggaaauccaacucagagcuccgguuuauggggcugccgccuccccca
	NC_018737.3_33618	hsa-miR-6837-3p			ucuucacucacgaagagcucugc	aggacucacgagggugaggagg	ucuucacucacgaagagcucugcuuugaucuugaugcaggacucacgagggugaggagg
	NC_018734.3_29074	hsa-miR-6840-3p			ccccaggaagguuccggacagcg	cugccggugagcuuccugaccgc	ccccaggaagguuccggacagcguaggugucgugaauugccgcugccggugagcuuccugaccgc
	NC_018724.3_4655	hsa-miR-6844			aucuuugugggucacugacuuc	aggcagugacccacgaagaugg	aucuuugugggucacugacuucucuggggucaagggaaggcagugacccacgaagaugg
	NC_018730.3_19056	hsa-miR-6846-3p			cgaccccuccccccgccca	ggccuggccagagcuggauuggc	cgaccccuccccccgcccagguguggucccugggccuggccagagcuggauuggc
	NC_018728.3_14293	hsa-miR-6850-3p			cccggccggggggcgggc	cuccuuccccgggcc	cuccuuccccgggccccacgggcccaugggucuccaugacgacggcaggggcccggccggggggcgggc
	NC_018728.3_14294	hsa-miR-6850-3p			cccggccggggggcgggc	cggcgcuccgggggcc	cccggccggggggcgggcagcccggguggggccgcggcgcuccgggggcc
	NC_018735.3_31022	hsa-miR-7-1-3p			caacaaaucacagucugccaua	uggaagacuagugauuuuguuguu	uggaagacuagugauuuuguuguuuuuagauaacuaaaucgacaacaaaucacagucugccaua
	NC_018728.3_14941	hsa-miR-7-5p			uggaagacuagugauuuuguuguu	caacaagucccagucugccucau	uggaagacuagugauuuuguuguuguuucgcugcacccaacaacaagucccagucugccucau
	NC_018724.3_3166	hsa-miR-7-5p			uggaagacuagugauuuuguuguu	caacaagucacagcuuccuca	uggaagacuagugauuuuguuguucugauguauuaugacaacaagucacagcuuccuca
	NC_018728.3_13337	hsa-miR-7108-3p			acccgcccccuccacccg	gcuguagggacgggggg	gcuguagggacgggggggccucugcacccacccgcccccuccacccg
	NC_018725.3_6182	hsa-miR-7111-3p			cuccucuccccucgcccggca	cggcagagccuggagcaggagcg	cuccucuccccucgcccggcagagcugaccauggcggagaugcggcagagccuggagcaggagcg
	NC_018730.3_21723	hsa-miR-7155-5p			ucuggggugcaggcuuca	aaaacugccccccccccgaag	ucuggggugcaggcuucauuuuuuugcacugcaaaaaaauuaaaacugccccccccccgaag
	NC_018725.3_6104	hsa-miR-7160-3p			gagggccccccccaauccugu	aggguuggguggaggcuuuccu	gagggccccccccaauccuguugugcucaauucagaggguuggguggaggcuuuccu
	NC_018728.3_14713	hsa-miR-758-3p			uuugugaccugguccacuaac	augguugaccagagagcaca	augguugaccagagagcacacgcuuuauuugugccguuugugaccugguccacuaac
	NC_018730.3_19799	hsa-miR-760			cggcucugggucuguggggagc	ccccucaguccaccagagcccgga	ccccucaguccaccagagcccggauaccucagaaauucggcucugggucuguggggagc
	NC_018724.3_5025	hsa-miR-885-5p			uccauuacacuacccugccucu	aggcagcgggguguaguggau	uccauuacacuacccugccucuucuccaugagaggcagcgggguguaguggau
	NC_018724.3_3353	hsa-miR-92a-2-5p			ggguggggcggggaggcgu	gcaggugucgcccacccuu	gcaggugucgcccacccuuucccagcugucacccaucacucaggugugagggcguggugggguggggcggggaggcgu
	NC_018730.3_19046	hsa-miR-92a-2-5p			gggugggggcgggaggcg	ugucucgaccuggaccc	gggugggggcgggaggcgcugcggcugugccccuggacggggcaucgcugucccugugucucgaccuggaccc
	NC_018736.3_32681	hsa-miR-92a-2-5p			gggugggggcgggaggcg	uuagccgcgcugcgcucuu	uuagccgcgcugcgcucuucagucuuggggugggggcgggaggcg
	NC_018732.3_25815	hsa-miR-92a-2-5p			gggugggggggcggggcg	ccaagcucuccagccucc	gggugggggggcggggcggaggcagacagaucaagaccugcaugaucccagcccugccaagcucuccagccucc
	NC_018726.3_8530	hsa-miR-92a-2-5p			ggguggggcggggaggcga	gcugcugcuacuugcacac	ggguggggcggggaggcgagagaccgaagccccuguuugcugucucuugcugcugcuacuugcacac
	NC_018732.3_25024	hsa-miR-92a-2-5p			ggguggggccggcggggga	ugcagcuagggcacaugcag	ggguggggccggcgggggaggagggcaggggggccgugcgacagaacagccucugcagcuagggcacaugcag

## Sheet: SupplementaryTable8
Supplementary Table 8. Output of the “NC” miRNA pre-sequences alignment using the BLASTN function of miRBase. Only the 10 miRNAs that matched those in humans or in other species are reported. For each alignment, the reliability of the match with the other species is shown through the E-value and the bit-score. Bit-score ≥ or = 100; E-value < 0.01.
			Homo sapiens				Canis familiaris				Bos taurus				Mus musculus				Sus scrofa
miRDeep2 provisional ID	consensus precursor sequence	precursor sequence length (bp)	bp alignment	bit-score	E-value	miRNA_ID	bp alignment	bit-score	E-value	miRNA_ID	bp alignment	bit-score	E-value	miRNA_ID	bp alignment	bit-score	E-value	miRNA_ID	bp alignment	bit-score	E-value	miRNA_ID
NC_018730.3_21320	caguuaucacagugcugaugcuguccauucuaaagguacaguacugugauaacuga	56	1-22;	110	0.0009	hsa-miR-101-5p	37-56	100	0.006	cfa-miR-101	37-56	100	0.006	bta-miR-101	1-21;	105	0.002	mmu-miR-101a-5p	37-56	100	0.006	ssc-miR-101
			37-56	100	0.006	hsa-miR-101-3p									37-56	100	0.006	mmu-miR-101a-3p
NC_018737.3_34091	cagugguuuuacccuaugguagguuacgucaugcuguucuaccacaggguagaaccacggac	62	1-22;	110	0.001	hsa-miR-140-5p	41-61	105	0.003	cfa-miR-140	40-61	110	0.001	bta-miR-140	1-22;	110	0.001	mmu-miR-140-5p	40-62;	115	0.0004	ssc-miR-140-3p
			40-60	105	0.003	hsa-miR-140-3p									40-60	105	0.003	mmu-miR-140-3p	2-22	105	0.003	ssc-miR-140-5p
NC_018725.3_6039	aggacuguccaaccugagaauggugucuccggggucaaucucagguucgucagcccgug	59	–	–	–	–	–	–	–	–	1-21	105	0.003	bta-miR-1388-5p	–	–	–	–	1-22	101	0.005	ssc-miR-1388
NC_018724.3_5609	auggcacugguagaauucacugugaacagucucggucagugaauuaccgaagggccauaaa	61	39-60;	110	0.001	hsa-miR-183-3p	1-21	105	0.003	cfa-miR-183	1-22	110	0.001	bta-miR-183	39-60;	110	0.001	mmu-miR-183-3p	1-22	110	0.001	ssc-miR-183
			1-21	105	0.003	hsa-miR-183-5p									1-21	105	0.003	mmu-miR-183-5p
NC_018741.3_39910	uuauaauacaaccugauaaguguuacagcacuuaccagguuguauuguaauu	52	1-22	110	0.0008	hsa-miR-374a-5p	1-21	105	0.002	cfa-miR-374a	1-22	110	0.0008	bta-miR-374a	–	–	–	–	1-22	110	0.0008	ssc-miR-374a-5p
																			31-52	101	0.004	ssc-miR-374a-3p
NC_018728.3_14704	auaguagaccguauagcguacgcuuuaucugugacguauguaacacgguccacuaac	57	2-22;	105	0.002	hsa-miR-411-5p	1-22	110	0.001	cfa-miR-411	1-22	110	0.001	bta-miR-411a	37-57	105	0.002	mmu-miR-411-3p	38-57	100	0.006	ssc-miR-411
			37-57	105	0.002	hsa-miR-411-3p									2-22	105	0.002	mmu-miR-411-5p
NC_018725.3_7102	agcugguaaaauggaaccaaaucaacuguucaauggauuugguccccuucaaccagcugu	60	38-59	110	0.001	hsa-miR-133a-3p	39-60	110	0.001	cfa-miR-133a	38-59	110	0.001	bta-miR-133a	–	–	–	–	1-22	110	0.001	ssc-miR-133a-5p
NC_018731.3_23601	gagagaucagaggcgcagagugcgucagugucaaugaagccugugccuuuuaccucuuuaa	61	1-22;	110	0.001	hsa-miR-6529-5p	40-61	110	0.001	cfa-miR-6529	1-21;	105	0.003	bta-miR-6529a	–	–	–	–	1-21	105	0.003	ssc-miR-6529
			40-61	101	0.006	hsa-miR-6529-3p					2-21	100	0.007	bta-miR-6529b
NC_018725.3_7074	cgggcugacgaaccugagauugaccccggagacaccauucucagguuggacaguccugga	60	–	–	–	–	–	–	–	–	37-57	105	0.003	bta-miR-1388-5p	–	–	–	–	36-57	101	0.006	ssc-miR-1388
NC_018735.3_30916	ucgguuaucaugguaccgaugcuguaugucugaaagguacaguacugugauaacuga	57	1-22	110	0.001	hsa-miR-101-2-5p	38-57	100	0.006	cfa-miR-101	38-57	100	0.006	bta-miR-101	1-23	115	0.0004	mmu-miR-101b-5p	38-57	100	0.006	ssc-miR-101
			38-57	100	0.006	hsa-miR-101-3p									38-57	100	0.006	mmu-miR-101a-3p

## Sheet: SupplementaryTable9
Supplementary Table 9. List of the 60 miRNAs statistically differentially expressed, ordered by significance (P-value<0.05). The first 7 miRNAs were significant also after the Benjamin-Hochberg adjustment (Adjusted P-value<0.05). The last column shows the corresponding references for miRNAs already reported in AD literature.
miRNA_ID (miRDeep2)	P-Value	sign	adj. P-Val	sign	read count	AD literature
NC_018730.3_21281	0.0001	***	0.0189	*	69021
NC_018727.3_13107	0.0002	***	0.0189	*	144
hsa-miR-4451	0.0002	***	0.0189	*	10373
NC_018731.3_22438	0.0005	***	0.0318	*	192694
NC_018726.3_8619	0.0007	***	0.0318	*	183
hsa-miR-4654	0.0007	***	0.0318	*	29
hsa-miR-186-5p	0.0012	**	0.0426	*	575679	Ben Halima et al. 2016
NC_018736.3_31770	0.0018	**	0.0589		17798
hsa-miR-4733-3p	0.0022	**	0.0624		21
hsa-miR-26a-5p	0.0028	**	0.0714		2773620	Chang et al. 2017
hsa-miR-204-5p	0.0034	**	0.0757		454987
NC_018740.3_37965	0.0035	**	0.0757		649
hsa-miR-153-3p	0.0045	**	0.0900		2787	Zhou et al. 2019
hsa-miR-144-3p	0.0055	**	0.0916		4969	Li Kuo et al. 2016
hsa-miR-4467	0.0057	**	0.0916		2148
hsa-miR-192-5p	0.0062	**	0.0916		347150
hsa-miR-1251-3p	0.0062	**	0.0916		59
hsa-miR-15a-5p	0.0064	**	0.0916		395450	Kumar & Reddy 2016
NC_018737.3_33714	0.0077	**	0.1013		548
hsa-miR-3187-3p	0.0079	**	0.1013		724
NC_018726.3_8928	0.0092	**	0.1133		936
NC_018730.3_20699	0.0101	*	0.1185		124857
hsa-miR-4520-5p	0.0106	*	0.1185		2023
hsa-miR-6784-5p	0.0115	*	0.1194		22
hsa-miR-361-5p	0.0116	*	0.1194		18228
hsa-miR-185-5p	0.0142	*	0.1359		2228
hsa-miR-30a-5p	0.0142	*	0.1359		6404513
hsa-miR-142-5p	0.0159	*	0.1468		174263
hsa-miR-622	0.0176	*	0.1563		1307
NC_018723.3_2706	0.0184	*	0.1563		15064
hsa-miR-127-3p	0.0189	*	0.1563		24956
hsa-miR-24-3p	0.0199	*	0.1601		143886
NC_018736.3_32583	0.0231	*	0.1643		54
hsa-miR-425-5p	0.0234	*	0.1643		13946
hsa-miR-4675	0.0237	*	0.1643		3532
hsa-miR-125b-5p	0.0237	*	0.1643		302698	Jin et al. 2018
hsa-miR-590-3p	0.0242	*	0.1643		3690	Villa et al. 2011
NC_018729.3_18944	0.0248	*	0.1643		2754
hsa-miR-219a-5p	0.0248	*	0.1643		2991
hsa-miR-520g-5p	0.0267	*	0.1678		47
hsa-miR-5587-3p	0.0267	*	0.1678		134
hsa-miR-6068	0.0274	*	0.1678		849
hsa-miR-4758-3p	0.0280	*	0.1678		1702
NC_018726.3_9493	0.0292	*	0.1710		2483
hsa-miR-29a-3p	0.0300	*	0.1714		138050
hsa-miR-6859-3p	0.0306	*	0.1714		62
hsa-miR-338-3p	0.0314	*	0.1723		43491	Qian et al. 2019
NC_018725.3_6091	0.0329	*	0.1744		893
hsa-miR-374a-5p	0.0331	*	0.1744		8374
NC_018738.3_36088	0.0372	*	0.1884		1236
NC_018730.3_22053	0.0385	*	0.1884		697
NC_018739.3_36383	0.0387	*	0.1884		233986
NC_018729.3_18908	0.0408	*	0.1884		213
hsa-miR-23a-3p	0.0408	*	0.1884		143011
hsa-miR-486-5p	0.0415	*	0.1884		411665
NC_018726.3_8369	0.0416	*	0.1884		352
hsa-miR-151a-3p	0.0417	*	0.1884		388372	Kumar & Reddy 2016
hsa-miR-664a-3p	0.0430	*	0.1884		2194
NC_018732.3_25639	0.0431	*	0.1884		4431
hsa-miR-200b-3p	0.0499	*	0.2147		191598	Higaki et al. 2018
sign = significance
* 0.01 < P-value < 0.05
** P-value < 0.01
*** P-value < 0.001

## Sheet: SupplementaryTable10
Supplementary Table 10. The table shows the genomic regions in which the miRNA mature sequences aligned on the cat reference genome (vs 9.0), and reports the miRNA genes already annotated in those regions. The last two columns show the comparison between miRNAs identified in the study and those already reported in literature.
			Already present in literature
miRNA_ID (miRDeep2)	Mature sequence alignment on cat genome vs 9.0	miRNA gene	Sun et al. 2014	Laganà et al. 2017
NC_018730.3_21281	chrC1:47329629-47329646
NC_018727.3_13107	chrB2:152639385-152639403
hsa-miR-4451	chrC2:71949543-71949560
NC_018731.3_22438	chrC2:11221012-11221029
NC_018726.3_8619	chrB1:93903253-93903270
hsa-miR-4654	chrC1:42173644-42173662
hsa-miR-186-5p	chrC1:59209948-59209969		mir-186	fca-mir-186
NC_018736.3_31770	chrE1:6112141-6112158
hsa-miR-4733-3p	chrD4:29141906-29141924
hsa-miR-26a-5p	chrC2:155146726-155146747	MIR26A1	mir-26a	fca-mir-26a-1
hsa-miR-204-5p	chrD4:13188378-13188399	MIR204		fca-mir-204
NC_018740.3_37965	chrF2:11905892-11905909
hsa-miR-153-3p	chrC1:204283442-204283463	MIR153-1	mir-153	fca-mir-153-1/2
hsa-miR-144-3p	chrE1:17972486-17972505	MIR144	mir-144	fca-mir-144
hsa-miR-4467	chrB4:134142466-134142483
hsa-miR-192-5p	chrD1:110099470-110099490	MIR192	mir-192	fca-mir-192
hsa-miR-1251-3p	chrB4:120706655-120706675			fca-mir-1251
hsa-miR-15a-5p	chrA1:21521395-21521415	MIR15A		fca-mir-15a
NC_018737.3_33714	chrE2:9470285-9470303
hsa-miR-3187-3p	chrC1:23011165-23011182
NC_018726.3_8928	No Alignment
NC_018730.3_20699	chrC1:208919059-208919080
hsa-miR-4520-5p	chrD2:76471955-76471979
hsa-miR-6784-5p	chrA1:1464447-1464464
hsa-miR-361-5p	chrX:73838108-73838129	MIR361	mir-361	fca-mir-361
hsa-miR-185-5p	chrD3:28342591-28342612	MIR185	mir-185	fca-mir-185
hsa-miR-30a-5p	chrC1:31853395-31853418	MIR30E	mir-30e
hsa-miR-142-5p	chrE1:30526043-30526063	MIR142	mir-142
hsa-miR-622	chrC2:83012233-83012250
NC_018723.3_2706	chrA1:174205065-174205083
hsa-miR-127-3p	chrB3:145457051-145457071	MIR127
hsa-miR-24-3p	chrD4:29138418-29138440	MIR3074	mir-3074	fca-mir-24-1
NC_018736.3_32583	chrE1:57707913-57707931
hsa-miR-425-5p	chrA2:18165553-18165574	MIR425	mir-425
hsa-miR-4675	chrX:70753372-70753390
hsa-miR-125b-5p	chrD1:19302682-19302703	MIR125B1		fca-mir-125b-1
hsa-miR-590-3p	chrE3:10665608-10665629	MIR590	mir-590	fca-mir-590
NC_018729.3_18944	chrB4:139786000-139786017
hsa-miR-219a-5p	chrB2:34223801-34223823/chrB2:34841076-34841098		mir-506	fca-mir-506
hsa-miR-520g-5p	chrA1:29270363-29270380
hsa-miR-5587-3p	chrB4:3165764-3165783
hsa-miR-6068	chrB2:143978648-143978665
hsa-miR-4758-3p	chrD3:70986240-70986257
NC_018726.3_9493	chrB1:17059541-17059558
hsa-miR-29a-3p	chrA2:148601342-148601364	MIR29A	mir-29a	fca-mir-29a
hsa-miR-6859-3p	chrC2:2323582-2323599
hsa-miR-338-3p	chrE1:61695558-61695579
NC_018725.3_6091	chrA3:4304543-4304560
hsa-miR-374a-5p	chrX:62661540-62661561	MIR374B	mir-374b	fca-mir-374b
NC_018738.3_36088	chrE3:43332946-43332963
NC_018730.3_22053	chrC1:184154403-184154421
NC_018739.3_36383	chrF1:31198573-31198591
NC_018729.3_18908	chrB4:136777475-136777492
hsa-miR-23a-3p	chrAANG04001161:44966-44987/chrA2:9825373-9825394	MIR23A	mir-23a
hsa-miR-486-5p	chrB1:43294753-43294774	MIR486-1		fca-mir-486-1
NC_018726.3_8369	chrB1:46921986-46922004
hsa-miR-151a-3p	chrF2:82608506-82608526	MIR151A		fca-mir-151
hsa-miR-664a-3p	chrF1:59463563-59463586			fca-mir-664
NC_018732.3_25639	chrD1:18534677-18534696
hsa-miR-200b-3p	chrC1:279272-279294	MIR200B	mir-200b	fca-mir-200b

[truncated: 2 more sheets: SupplementaryTable11, SupplementaryTable12]
